# Supplementary material for: Simultaneous single-cell three-dimensional genome and gene expression profiling uncovers dynamic enhancer connectivity underlying olfactory receptor choice
Source: Nat Methods. 2024 Apr 15;21(6):974–82. doi: 10.1038/s41592-024-02239-0 (PMC11166570; doi:10.1038/s41592-024-02239-0)
Supplement: Supplementary file 3 — Supplementary Tables 1–4 [file 41592_2024_2239_MOESM3_ESM.xlsx]

## Sheet: Table1 LiMCA Cell Line Info
Cell	Read number (RNA)	Read number (genomic)	Count (RNA)	Genes (detected)	Mitocondria rna (%)	Ribosome rna (%)	S_score	G2M_score	Inferred cell cycle (RNA)	Raw contacts	Contacts	Contacts (short cis)	Contacts (long cis)	Contacts (trans)	Contacts (short-range, 25kb-2mb)	Contacts (mitotic-range, 2-12mb)	%duplication (contacts)	Contacts (imputed)	20kb RMS RMSD	20kb Median RMSD
GM12878_cell_001	5086986	12192529	2.50763e+06	10352	12.09	6.63	0.23262	0.00696	S	3382649	941842	273389	480542	187911	245913	62499	72.16	345465	1.157	0.338
GM12878_cell_002	4351311	9983066	2.14367e+06	9549	14.48	6.84	0.11923	0.03746	S	3105469	740168	211064	363798	165306	191975	52992	76.17	266671	5.698	5.512
GM12878_cell_003	4371060	22062880	1.31623e+06	5146	16.63	7.46	-0.1094	-0.08194	G1	5477094	1197675	229205	589725	378745	293890	117206	78.13	483164	0.629	0.089
GM12878_cell_004	4670940	26011221	2.56692e+06	9134	11.24	6.5	0.30801	-0.16062	S	7504378	944257	267825	475282	201150	246590	61205	87.42	317093	3.969	3.557
GM12878_cell_005	6319061	16345297	3.66995e+06	9792	13.8	5.5	0.14995	0.12129	S	4908976	615032	156048	322168	136816	150093	51370	87.47	174446	2.202	0.728
GM12878_cell_006	6724203	21607667	3.43616e+06	8863	10.36	5.94	0.37986	-0.16165	S	6333334	769021	211568	376026	181427	208734	49465	87.86	273084	1.874	0.446
GM12878_cell_007	6043251	25985924	3.09076e+06	8486	16.06	7.32	-0.22266	-0.19116	G1	7235982	941466	262405	477503	201558	257925	66237	86.99	313667	3.386	3.061
GM12878_cell_008	5753440	31002320	3.32863e+06	9587	12.69	4.04	0.36362	0.13628	S	8125174	1238709	341091	646803	250815	396327	89419	84.75	463045	11.177	5.65
GM12878_cell_009	5290690	20486098	2.53557e+06	8782	8.46	4.39	0.06965	0.38269	G2M	4941168	1213297	342443	665379	205475	407627	81335	75.45	443424	1.709	0.304
GM12878_cell_010	4830169	20688546	2.62892e+06	9823	12.94	5.99	0.22045	-0.10439	S	6232985	1071620	312161	545752	213707	338540	55627	82.81	399842	1.263	0.311
GM12878_cell_011	4584177	22003559	2.43826e+06	9537	11.77	6.31	0.14357	0.1795	G2M	4994922	1153713	321975	589896	241842	337407	71323	76.9	439939	0.972	0.156
GM12878_cell_012	4742611	21152901	2.71608e+06	9012	14.64	6.45	0.50937	-0.00066	S	4238884	767797	234295	385554	147948	234606	45228	81.89	240485	13.577	4.847
GM12878_cell_013	4589386	11834758	2.15886e+06	10326	22.97	6.07	-0.06911	-0.24517	G1	1062563	404150	127898	206497	69755	119491	28335	61.96	91742	20.911	12.001
GM12878_cell_014	5084526	10836707	2.13786e+06	9570	22.47	12.33	-0.25744	-0.29106	G1	1089055	330212	100489	161119	68604	82717	24673	69.68	66424	23.896	15.194
GM12878_cell_015	4262657	20884106	2.27078e+06	10182	11.68	6.59	0.16569	0.05888	S	1470736	491101	145444	266421	79236	162478	32400	66.61	137723	27.973	15.504
GM12878_cell_016	4719022	22240422	2.53072e+06	11018	10.7	7.35	0.0227	0.11541	G2M	477610	161875	46629	77514	37732	41070	10938	66.11	18905	58.458	53.933
GM12878_cell_017	3538681	14490052	1.54532e+06	11135	7.86	10.26	-0.26942	-0.1222	G1	1379090	397115	120599	196325	80191	101655	28120	71.2	95438	22.45	10.992
GM12878_cell_018	3575608	15921677	2.23839e+06	8440	12.7	5.16	-0.38122	-0.4111	G1	3314158	1173423	352297	535562	285564	324823	66681	64.59	474784	6.275	6.118
GM12878_cell_019	3603753	26635055	2.46524e+06	8162	13.71	6.12	0.01569	-0.43839	S	4426610	1374955	455547	681276	238132	407739	78056	68.94	547130	12.025	5.582
GM12878_cell_020	3917611	21209793	2.76061e+06	9180	11.75	4.99	0.40227	-0.2721	S	3728706	1377488	466229	689296	221963	456520	74919	63.06	483296	1.572	0.331
GM12878_cell_021	3669768	18831865	2.6117e+06	8407	18.37	5.13	0.44323	-0.23133	S	3704058	1188310	330405	598932	258973	361534	80561	67.92	455189	13.829	5.402
GM12878_cell_022	4172659	21684241	2.76709e+06	9469	13.01	6.08	0.37821	-0.259	S	4971027	1447847	458010	682032	307805	433316	69762	70.87	622855	4.662	4.566
GM12878_cell_023	4301600	25701736	3.05073e+06	9851	13.95	5.52	0.31409	-0.21604	S	4578470	1456161	508658	727895	219608	477748	69061	68.2	523730	1.807	0.433
GM12878_cell_024	3734176	21121563	2.45591e+06	8813	15.84	6.47	0.21627	-0.34411	S	3374123	971438	236924	485833	248681	266810	56860	71.21	360714	2.085	1.649
GM12878_cell_025	3872689	17974543	2.67243e+06	8401	15.32	4.83	-0.23124	-0.42479	G1	3638642	1083814	260953	448774	374087	226599	55808	70.21	494740	8.193	5.013
GM12878_cell_026	3278907	25790702	2.08116e+06	8562	13.92	5.91	-0.35012	-0.45249	G1	5086856	1552862	475118	708447	369297	434750	85680	69.47	634707	6.643	6.203
GM12878_cell_027	3062221	24938635	1.90871e+06	8467	13.8	3.1	-0.34525	-0.41023	G1	4816643	1249578	283460	641729	324389	312794	103821	74.06	496294	0.551	0.122
GM12878_cell_028	3233494	19364587	2.03163e+06	8813	8.63	5.12	-0.12357	-0.34679	G1	4294980	1436370	424354	711946	300070	459783	94225	66.56	573555	1.483	0.12
GM12878_cell_029	3069354	26844214	1.89991e+06	8259	14.09	6.63	-0.10828	-0.43775	G1	5110470	1515786	451207	746727	317852	390400	89032	70.34	624576	2.645	1.198
GM12878_cell_030	2915529	16389363	1.74868e+06	8180	18.38	5.33	-0.3622	-0.4432	G1	4078398	1191236	346079	549595	295562	330849	70134	70.79	480326	0.711	0.166
GM12878_cell_031	2927520	26057397	1.87889e+06	8847	9	6.16	-0.37106	-0.48045	G1	5524244	1641858	483499	805451	352908	488344	107025	70.28	633580	0.706	0.17
GM12878_cell_032	2854078	21920823	1.91489e+06	9481	12.08	5.99	0.39762	-0.09736	S	4638054	1523935	435410	772419	316106	464191	85838	67.14	634478	1.024	0.259
GM12878_cell_033	2411990	14693509	1.53939e+06	7710	19.24	8.18	-0.06242	-0.04134	G1	953286	530638	162356	301806	66476	193361	36097	44.34	156708	27.777	24.103
GM12878_cell_034	2542883	12262122	1.45441e+06	6464	20.59	9.17	-0.00304	-0.23958	G1	768441	343357	101369	193282	48706	109356	27755	55.32	86128	28.893	22.629
GM12878_cell_035	2508106	12974889	1.41381e+06	7874	11.73	7.76	-0.30485	0.32751	G2M	764859	373136	104171	205573	63392	128606	28906	51.22	115855	25.031	18.139
GM12878_cell_036	2234560	11411358	769109	7066	12.07	6.75	-0.31746	-0.31717	G1	1314675	409701	125861	202980	80860	114280	31607	68.84	127755	19.644	10.673
GM12878_cell_037	1629509	14482295	597339	9234	9.56	9.77	-0.0968	0.41739	G2M	773260	368079	117346	191933	58800	129393	21156	52.4	95176	29.934	23.856
GM12878_cell_038	1205807	13298598	248057	7702	8.03	3.05	-0.18059	0.20296	G2M	413637	206504	35615	142262	28627	59459	52942	50.08	33530	54.047	46.898
GM12878_cell_039	2248804	12528214	1.14485e+06	8966	10.41	7.3	0.01169	0.11438	G2M	647896	245373	69300	133562	42511	67565	22258	62.13	62666	34.554	28.059
GM12878_cell_040	2164993	13048260	901877	7432	6.94	6.55	0.13384	0.21851	G2M	986455	409517	102950	202672	103895	117366	27987	58.49	112004	18.701	10.44
GM12878_cell_041	2570006	11977590	1.3157e+06	7115	8.86	7.31	-0.21494	0.51521	G2M	701425	360276	101152	201475	57649	116270	27827	48.64	98385	30.577	20.41
GM12878_cell_042	2637177	9008759	1.21765e+06	9014	12.74	7.02	-0.10522	-0.28868	G1	622317	183176	43450	99602	40124	47870	17133	70.57	44803	34.76	28.918
GM12878_cell_043	4790470	29875689	3.05914e+06	6170	17.9	5.44	-0.20349	0.33832	G2M	3682879	1232385	368463	616654	247268	376496	104370	66.54	447999	6.15	3.007
GM12878_cell_044	5269967	2051758	3.30879e+06	7740	20.59	5.98	0.02573	-0.06103	S	230978	194937	61572	101530	31835	55728	15293	15.6	27160	56.364	52.226
GM12878_cell_045	5256181	1680801	3.08249e+06	6223	17.31	4.62	-0.03433	-0.31061	G1	146097	129913	41307	64626	23980	33727	10638	11.08	15765	58.936	56.182
GM12878_cell_046	4740909	2202365	2.99781e+06	6526	20.68	5.67	-0.20697	-0.22666	G1	217273	197079	46444	99926	50709	42679	17013	9.29	19890	57.787	53.586
GM12878_cell_047	5182564	2003259	3.0967e+06	7021	20.43	5.9	0.03689	-0.32816	S	200803	176869	54788	88866	33215	49174	14485	11.92	25405	51.65	46.478
GM12878_cell_048	4750802	29434714	2.47511e+06	6177	18.8	3.76	0.30852	-0.22864	S	3157213	743172	190835	359478	192859	182089	55081	76.46	277810	5.264	0.689
GM12878_cell_049	5264132	15272220	2.83342e+06	5869	19.72	6.84	0.10591	-0.22333	S	1369872	428814	131373	229018	68423	112093	37702	68.7	100951	32.439	28.619
GM12878_cell_050	4702621	11841507	2.64673e+06	6641	8.61	5.89	-0.32272	-0.35243	G1	1119884	404975	123057	212383	69535	117926	37283	63.84	103208	31.439	25.114
GM12878_cell_051	5251465	18566531	3.25195e+06	7244	13.86	5.49	0.15309	-0.22713	S	1634211	393774	131667	191543	70564	103364	32192	75.9	97744	27.55	21.228
GM12878_cell_052	4538526	24817030	2.67903e+06	5310	16.37	3.89	0.23423	0.04112	S	2916794	615355	190076	278647	146632	155489	40597	78.9	203123	6.445	0.973
GM12878_cell_053	3427362	38840538	2.09084e+06	8047	15.99	5.04	-0.18665	0.21591	G2M	3734838	787284	249654	411234	126396	249259	60632	78.92	229709	20.247	12.321
GM12878_cell_054	4062188	32086806	2.44185e+06	8241	15.94	5.21	-0.22835	0.20094	G2M	3248241	945796	242028	591534	112234	238584	227691	70.88	193450	12.664	6.585
GM12878_cell_055	3931094	30631239	2.19932e+06	5199	24.06	7.24	-0.1551	-0.29277	G1	3071892	663340	204739	325546	133055	175390	54411	78.41	224742	10.855	2.634
GM12878_cell_056	3531024	34759185	1.79746e+06	3543	22.31	4.13	-0.30794	-0.27336	G1	2788730	664052	187864	322027	154161	152477	54973	76.19	251117	10.286	3.878
GM12878_cell_057	4174866	5450378	2.53394e+06	7577	20.56	3.81	0.07508	0.09547	G2M	379057	257331	78978	138769	39584	85069	20573	32.11	49655	40.777	34.859
GM12878_cell_058	5513680	32268956	3.4156e+06	7216	15.2	4.61	-0.12596	0.18583	G2M	3484991	690675	222317	344951	123407	163978	61992	80.18	232318	22.887	12.065
GM12878_cell_059	4357182	20236791	2.39453e+06	7922	16.1	5.53	-0.11131	0.15076	G2M	2174306	430732	137896	224250	68586	103493	44875	80.19	100619	24.681	21.424
GM12878_cell_060	3959923	27939391	2.34016e+06	5681	26.45	4.93	-0.28404	-0.34768	G1	1944842	388862	127328	182883	78651	99887	29440	80.01	100432	30.581	25.746
GM12878_cell_061	3716619	16527460	2.11015e+06	6751	16.25	5.56	0.15973	-0.26102	S	1930072	527645	166899	253284	107462	135174	39099	72.66	162457	13.003	5.587
GM12878_cell_062	4453423	32439391	2.52569e+06	4611	19.43	6.32	-0.30877	-0.3307	G1	3314178	616214	200520	287968	127726	141946	42453	81.41	185677	7.639	2.465
GM12878_cell_063	4351559	9097994	1.99345e+06	4643	10.7	4.48	-0.26481	-0.24364	G1	771502	344980	97997	176064	70919	82487	30692	55.28	79855	31.6	19.615
GM12878_cell_064	5487887	4283314	3.1907e+06	6779	14.57	4.92	-0.24606	-0.26447	G1	413795	170392	51739	83308	35345	42167	13889	58.82	27539	50.63	45.385
GM12878_cell_065	5805838	20727617	3.28688e+06	7023	18.13	4.86	-0.21821	0.14528	G2M	1784113	257151	80106	133371	43674	61972	25395	85.59	39202	49.486	44.763
GM12878_cell_066	3868783	11869261	2.27565e+06	6405	20.95	6.19	-0.04645	-0.34063	G1	1237457	206113	62264	101940	41909	52166	16479	83.34	36343	48.257	41.653
GM12878_cell_067	4974313	20912582	2.84298e+06	7624	13.67	5.35	-0.13611	0.18367	G2M	2662101	442809	84758	248887	109164	81804	62792	83.37	105650	14.763	4.565
GM12878_cell_068	4652627	9516464	2.79918e+06	6240	19.36	4.21	-0.34458	-0.34603	G1	726051	280165	80851	146069	53245	75660	26623	61.41	61983	38.391	33.607
GM12878_cell_069	4997998	19065843	2.83968e+06	5622	21.3	5.77	0.07287	-0.22788	S	1491190	324753	97523	154574	72656	75829	26828	78.22	75514	26.13	19.766
GM12878_cell_070	4256187	29377668	2.68605e+06	5743	26.52	5.42	-0.08793	-0.30057	G1	2893299	556208	169901	276603	109704	140532	43526	80.78	165436	13.62	7.761
GM12878_cell_071	4314644	18854749	2421815	6319	13.28	5.51	-0.09306	-0.3728	G1	2325893	578628	165336	279537	133755	138344	44426	75.12	194643	4.854	1.796
GM12878_cell_072	4052812	30362709	2.50768e+06	6285	20.39	5.26	-0.00715	-0.37638	G1	2315524	519406	145137	266216	108053	124350	44938	77.57	167570	20.456	12.685
GM12878_cell_073	4393351	23794781	2.66584e+06	6341	21.25	4.36	-0.25907	0.21613	G2M	2894325	721056	191289	362926	166841	157844	68750	75.09	266546	0.957	0.274
GM12878_cell_074	4701078	23214582	2.82958e+06	7164	17.24	5.66	-0.27837	-0.27406	G1	2052983	471558	149866	218601	103091	111403	34586	77.03	134016	12.339	4.892
GM12878_cell_075	4906337	19441305	2.54262e+06	7452	16.67	4.75	-0.10898	-0.28914	G1	2153273	542857	157228	270492	115137	130920	51575	74.79	171933	3.077	0.952
GM12878_cell_076	6346448	16501439	4.01569e+06	7046	19.2	5.09	-0.08913	0.08729	G2M	1634223	550843	161683	300423	88737	176785	46515	66.29	176486	16.862	9.187
GM12878_cell_077	5952016	21195176	3.59892e+06	7184	19.5	4.73	0.15166	-0.19971	S	2490275	584130	188670	267997	127463	145371	42057	76.54	184561	18.035	9.34
GM12878_cell_078	4740732	13152241	2.51435e+06	5337	11.72	5.98	-0.31579	-0.38246	G1	2207937	520462	150043	256366	114053	128557	44795	76.43	157479	6.452	2.89
GM12878_cell_079	5830005	17033954	3.52348e+06	7932	14.95	6.14	0.08625	-0.28161	S	2691046	373520	91700	182192	99628	85389	31728	86.12	89220	17.039	7.425
GM12878_cell_080	3062934	25697175	1.71871e+06	6056	20.91	6.01	-0.219	0.21251	G2M	4295236	697023	201836	376339	118848	164406	63374	83.77	207459	8.752	3.547
GM12878_cell_081	5119059	17285706	3.60065e+06	8807	22.9	11.45	-0.14617	-0.02879	G1	2970635	1738658	508429	980744	249485	498255	160536	41.47	571375	2.169	0.67
GM12878_cell_082	4549473	20693415	2.92385e+06	7962	22.62	10.01	0.06232	0.08473	G2M	3092489	1687991	507378	952240	228373	636361	106928	45.42	599572	1.123	0.168
GM12878_cell_083	5110588	19608877	2.99041e+06	7717	24.06	7.48	-0.35272	-0.36788	G1	3340215	1325346	414271	677906	233169	417038	100216	60.32	508895	3.451	3.159
GM12878_cell_084	6068089	19750299	4.02765e+06	7785	23.12	10.49	-0.12446	0.07755	G2M	3699659	1828931	578493	1008878	241560	680495	129210	50.56	644205	1.259	0.101
GM12878_cell_085	5873924	26126105	3.88069e+06	9212	15.3	8.34	-0.04346	0.23575	G2M	3747192	1968244	626405	1070730	271109	740167	130833	47.47	665194	1.581	0.088
GM12878_cell_086	5773090	183863	3.57566e+06	6239	28.35	13.09	-0.12129	-0.35086	G1	7110	4404	1251	2322	831	1248	364	38.06	395	75.123	72.105
GM12878_cell_087	4959652	30744641	2.86182e+06	8067	16.29	9.45	0.06643	-0.00269	S	4153028	1613612	502030	849734	261848	516483	112066	61.15	599721	1.355	0.143
GM12878_cell_088	4728979	23163751	2.80722e+06	8923	13.66	7.19	0.15408	-0.06199	S	2724579	970540	278510	506357	185673	300056	69021	64.38	371207	2.675	0.302
GM12878_cell_089	4734513	14115006	3.06366e+06	8534	19.51	7.1	0.2865	0.00643	S	1330497	806505	243644	415639	147222	260666	54817	39.38	251619	2.324	0.424
GM12878_cell_090	4271283	20237272	2.52121e+06	7402	17.95	12.58	0.11436	-0.20223	S	2038835	1034115	316993	569540	147582	315511	76919	49.28	352349	1.639	0.231
GM12878_cell_091	5204865	15304790	3.02229e+06	8967	12.51	8.09	-0.08218	-0.14665	G1	2000307	1062603	315532	582696	164375	328470	81456	46.88	367115	2.259	0.389
GM12878_cell_092	5434480	17878112	3.32818e+06	7817	31.04	7.47	-0.33811	0.44068	G2M	1469938	977579	285393	546175	146011	370816	66981	33.5	312899	2.294	0.212
GM12878_cell_093	5316658	14369299	3.02629e+06	6884	22.49	11.3	-0.091	0.05929	G2M	2044793	1325200	343961	715270	265969	455618	95431	35.19	515451	1.733	0.125
GM12878_cell_094	5759316	16286090	3.41555e+06	8522	15.87	9.56	0.04645	-0.08013	S	1678959	1016742	308287	555530	152925	354311	64378	39.44	333582	16.627	8.852
GM12878_cell_095	5037092	13722561	3.02527e+06	7247	19.88	15.06	-0.29878	-0.26905	G1	1998010	988059	290413	537372	160274	311370	75527	50.55	368642	0.992	0.262
GM12878_cell_096	4494904	13090918	2.50194e+06	6715	24.62	13.96	0.0704	0.06273	S	1173025	748515	204107	413622	130786	258598	54055	36.19	247046	1.815	0.333
GM12878_cell_097	3002968	16320152	810135	8259	23.36	16.52	-0.14277	-0.05239	G1	2574870	1768699	343554	993318	431827	506059	166381	31.31	732546	1.068	0.071
GM12878_cell_098	3258521	22992871	855472	7695	29.32	12.95	0.11251	-0.22274	S	3069090	1901541	551691	1085803	264047	671124	138675	38.04	609942	14.119	9.828
GM12878_cell_099	3148616	14027109	762922	9100	11.83	14.31	-0.14389	0.00731	G2M	2025697	1144521	378616	644092	121813	336815	102200	43.5	367108	1.498	0.335
GM12878_cell_100	3434809	14714645	898463	8294	17.86	12.58	0.15597	-0.00794	S	2618785	1549708	414993	905704	229011	567423	108717	40.82	571034	0.754	0.082
GM12878_cell_101	5287260	22503165	1.15076e+06	8185	20.65	11.26	0.03633	-0.04277	S	3656110	1632696	466343	955165	211188	510821	128521	55.34	617805	4.915	4.729
GM12878_cell_102	2559514	18585142	492202	7503	14.06	11.76	-0.17973	0.41431	G2M	2585658	1630768	484197	932074	214497	592542	113203	36.93	556363	0.82	0.083
GM12878_cell_103	2799413	13982887	564826	8615	18.82	11.2	-0.03987	0.27793	G2M	2326528	1570395	521548	875459	173388	623079	93751	32.5	473958	1.451	0.168
GM12878_cell_104	2534053	14484182	453455	7984	14.19	12.64	0.12409	-0.35526	S	2195672	1200742	398543	613923	188276	376269	81970	45.31	401341	1.355	0.382
GM12878_cell_105	4632405	19224670	1.12254e+06	8549	15.12	13.14	-0.01493	-0.08483	G1	2774593	1643563	525474	920368	197721	623517	104774	40.76	541030	14.369	5.521
GM12878_cell_106	2752048	18730144	564296	7700	18.83	12.01	-0.092	-0.17541	G1	3290379	1498564	473645	843894	181025	476142	107615	54.46	521080	1.259	0.163
GM12878_cell_107	2311939	20104776	430336	6943	17.88	16.35	-0.27584	-0.35578	G1	2677580	1138478	315905	630475	192098	343391	95910	57.48	431133	1.691	0.148
GM12878_cell_108	2381138	17335385	479601	7863	13.14	11.62	-0.13177	-0.07996	G1	2570256	1254283	398488	685056	170739	417516	88451	51.2	415085	1.844	0.384
GM12878_cell_109	2581221	21556302	568581	7802	15.66	11.46	0.18452	-0.14401	S	2925464	1302056	392803	704408	204845	408821	94594	55.49	462265	1.396	0.213
GM12878_cell_110	3085721	24538465	739159	6119	26.49	16.18	-0.21755	-0.26469	G1	3355001	1407205	423833	793090	190282	425554	104416	58.06	472382	1.191	0.187
GM12878_cell_111	3823625	20265954	1.02206e+06	8426	21.58	11.97	0.02589	-0.19319	S	3311818	1407369	458572	743839	204958	461390	92255	57.5	475654	1.192	0.214
GM12878_cell_112	2886218	24458814	716468	9103	15.01	10.08	0.17659	-0.00616	S	3504576	1835553	599878	1018269	217406	683489	106680	47.62	617201	1.683	0.172
GM12878_cell_113	2877748	10973564	574825	7324	17.44	12.17	-0.21783	0.76777	G2M	1982845	1296039	358088	731895	206056	450191	101146	34.64	436895	4.641	4.339
GM12878_cell_114	3518084	15343292	2.53411e+06	8808	14.61	5.55	0.12191	-0.05966	S	3599206	1393551	457703	737991	197857	486494	80152	61.28	482899	1.438	0.244
GM12878_cell_115	3138072	16021302	2.2615e+06	8188	15.49	6.56	0.01977	0.25187	G2M	3404907	1257015	385194	694932	176889	443010	92180	63.08	437881	17.577	9.275
GM12878_cell_116	3197393	25009803	2.33517e+06	9388	9.09	7.69	-0.17061	-0.43951	G1	5197313	1496999	494467	720081	282451	428226	95213	71.2	443335	1.149	0.332
GM12878_cell_117	3382167	26566922	2.48288e+06	9360	15.99	6.83	-0.14324	0.23201	G2M	4794467	1600980	539433	836478	225069	585522	91734	66.61	514218	1.628	0.945
GM12878_cell_118	3359468	16118981	2.38963e+06	7959	16.45	5.2	-0.38126	-0.45381	G1	3692950	824491	271944	408859	143688	262670	48432	77.67	252401	10.754	3.282
GM12878_cell_119	3361998	24160435	2.32794e+06	8857	5.77	8.8	0.29102	-0.25211	S	3802673	1195919	323829	575300	296790	308475	86714	68.55	399688	12.797	9.47
GM12878_cell_120	3498048	15409090	2.56874e+06	8312	22.39	6.26	-0.36227	-0.4264	G1	3266016	884703	287943	440494	156266	289271	52392	72.91	263952	4.537	4.324
GM12878_cell_121	3007989	17989501	2.07752e+06	7073	14.83	7.15	-0.31135	0.24927	G2M	3667117	1301122	389921	750303	160898	396059	189867	64.52	418015	12.092	8.097
GM12878_cell_122	3136622	18746314	2.25526e+06	7897	11.13	6.71	0.23323	-0.15927	S	3535710	890202	268491	452941	168770	262034	62520	74.82	310781	1.303	0.387
GM12878_cell_123	3716960	17411784	2.30696e+06	7952	16.65	6.67	-0.31862	-0.39208	G1	3031134	810094	259964	411726	138404	255633	57203	73.27	238001	20.443	18.282
GM12878_cell_124	3555524	25107669	2.52596e+06	9190	14.68	7.5	0.17915	-0.11133	S	4472514	1294385	420555	684872	188958	437808	77012	71.06	461189	7.784	4.1
GM12878_cell_125	3734505	20900608	2.64011e+06	9593	15.74	5.62	-0.00481	0.34476	G2M	4408970	1391137	358652	755099	277386	451991	101471	68.45	552133	4.579	4.245
GM12878_cell_126	3590142	18112867	2.59181e+06	8531	21.67	4.75	0.23019	-0.11473	S	3642568	1058681	315666	554904	188111	351504	74971	70.94	361657	0.832	0.209
GM12878_cell_127	3585317	24179787	2.63695e+06	8702	16.55	7.38	0.05536	0.25255	G2M	3944432	1342029	358039	766379	217611	483666	111983	65.98	485183	2.035	0.324
GM12878_cell_128	3658575	21619471	2.61342e+06	8850	14.13	5.46	0.20666	-0.23166	S	4467262	1066305	355151	519219	191935	327085	65313	76.13	364593	1.485	0.313
GM12878_cell_129	3533733	26550657	2.59462e+06	8910	17.53	6.06	-0.06159	0.39804	G2M	4777106	1524656	494386	801368	228902	572106	86059	68.08	473657	13.39	7.285
GM12878_cell_130	3281227	14139383	1.83527e+06	10109	10.15	5.49	-0.05709	0.48998	G2M	3164037	869747	191805	398062	279880	224917	52883	72.51	396508	6.714	3.729
GM12878_cell_131	2714784	18045102	1.49225e+06	9102	10.65	6.04	0.16431	0.13581	S	3514837	1027528	246825	432894	347809	259657	46437	70.77	485234	7.137	4.312
GM12878_cell_132	2389309	16626843	1.11356e+06	8737	12.66	3.7	-0.36486	-0.3107	G1	3490467	949678	218279	434810	296589	218075	62127	72.79	411674	5.226	4.902
GM12878_cell_133	1880469	10896326	594352	6424	8.03	2.95	0.09402	-0.05238	S	2097561	450141	105596	191933	152612	98135	24232	78.54	154480	12.964	5.976
GM12878_cell_134	2143921	24603691	757330	6479	10.07	3.01	-0.11825	0.14588	G2M	3970812	1161548	292592	544429	324527	336376	66233	70.75	515217	10.231	1.831
GM12878_cell_135	3932633	18699804	2.56588e+06	9313	9.8	5.31	0.34323	-0.05374	S	2879080	599062	146982	257153	194927	151207	28470	79.19	202037	13.216	8.524
GM12878_cell_136	2130309	21160405	668377	6490	8.38	3.44	0.06434	0.2344	G2M	3660444	674814	178679	318212	177923	162399	44012	81.56	273648	19.26	10.588
GM12878_cell_137	1983745	13288203	584580	6733	5.2	5.67	-0.03987	0.30506	G2M	2470225	508424	113932	198677	195815	112542	23384	79.42	157255	15.13	10.347
GM12878_cell_138	4290570	26019810	2.53775e+06	9347	9.46	6.03	0.19136	-0.03131	S	4157188	752414	179266	349589	223559	171052	49014	81.9	331364	8.296	6.847
GM12878_cell_139	2035642	19014926	204994	3605	7.85	1.96	0.01926	0.10484	G2M	3469697	830081	231644	380133	218304	228022	47530	76.08	339261	4.278	0.525
GM12878_cell_140	2419224	18996231	998634	7561	6.93	4.69	0.1324	-0.07549	S	2569325	692062	195058	343533	153471	196759	43537	73.06	249943	18.037	9.745
GM12878_cell_141	2816692	12843004	647623	6312	10.04	3.56	0.12213	-0.07608	S	2354243	596343	164987	282641	148715	170686	32202	74.67	212619	5.337	2.714
GM12878_cell_142	2420767	17144667	343243	4437	5	0.72	-0.10419	0.23074	G2M	2895146	874217	237257	471487	165473	310618	57208	69.8	313423	9.328	4.431
GM12878_cell_143	2842280	19051744	1.02647e+06	7693	8.61	6.59	-0.11051	0.27422	G2M	2992974	964689	274632	530460	159597	346282	66038	67.77	314233	11.23	5.972
GM12878_cell_144	3893180	23505176	992040	7216	23.63	13.24	-0.06071	-0.2582	G1	4042638	1614638	474289	879956	260393	529847	131269	60.06	624378	0.783	0.498
GM12878_cell_145	4032150	17311451	1.08955e+06	8431	17.94	10.93	-0.19788	0.22757	G2M	2683717	1320433	413864	740669	165900	362289	124315	50.8	430218	4.043	3.973
GM12878_cell_146	3618282	20468969	867176	6678	30.61	11.82	-0.2336	-0.06295	G1	3132088	1391826	424371	813213	154242	402341	130704	55.56	489926	15.491	7.483
GM12878_cell_147	4102235	23554990	858069	6942	19.12	13.52	-0.30748	-0.39996	G1	3474796	1495859	470011	822537	203311	486397	112297	56.95	533812	14.048	8.305
GM12878_cell_148	2426807	20387954	418114	7181	24.07	11.66	-0.13346	0.22724	G2M	2517400	1522631	476145	888124	158362	604092	107638	39.52	447971	4.373	0.766
GM12878_cell_149	4198529	15498415	972567	7367	23.21	13.26	-0.03872	-0.19082	G1	2440348	1323489	408435	719459	195595	412346	102210	45.77	477142	0.804	0.26
GM12878_cell_150	4491430	13967994	1.00509e+06	7662	25.13	14.49	-0.20123	-0.22473	G1	2635895	1361239	376770	760095	224374	416978	126478	48.36	505193	4.717	4.585
GM12878_cell_151	3936209	24532110	1.04992e+06	7263	21.72	16.23	-0.07725	0.09224	G2M	3091007	1787881	562350	1010436	215095	662543	124892	42.16	610116	1.245	0.118
GM12878_cell_152	3222472	22988267	742233	6314	28.54	16.71	-0.21616	-0.31332	G1	3566386	1834545	561778	972573	300194	575577	144495	48.56	704459	18.705	11.864
GM12878_cell_153	3707812	38612	960159	7815	20.82	9.79	-0.13013	0.02369	G2M	4504	3914	1153	2305	456	1292	335	13.1	270	74.956	71.857
GM12878_cell_154	3580984	20413853	825046	7512	23.91	10.5	-0.08001	-0.23347	G1	3153689	1442344	405955	816740	219649	428547	122530	54.26	541982	13.013	4.231
GM12878_cell_155	3247859	18879281	835581	8228	17.31	13.18	0.12117	-0.17057	S	2321517	1264074	418885	717751	127438	434530	85757	45.55	398200	15.769	8.31
GM12878_cell_156	3993804	21713644	1.02988e+06	8985	14.45	11.32	0.16074	-0.09376	S	2993276	1595457	515327	840450	239680	541902	106788	46.7	542289	1.008	0.143
GM12878_cell_157	3908738	17878500	1.04133e+06	7935	22.66	15.84	-0.00336	-0.08016	G1	2129391	1112082	285044	616478	210560	367869	96668	47.77	411132	1.232	0.142
GM12878_cell_158	3586092	17229386	898217	7756	26.09	10.14	-0.10476	0.12704	G2M	2853918	1337712	410282	798014	129416	422408	130079	53.13	447658	16.755	7.788
GM12878_cell_159	4211153	19502436	973174	8120	19.99	6.35	-0.06322	0.25174	G2M	2787699	1623609	432687	976301	214621	614312	112761	41.76	591639	1.496	0.285
GM12878_cell_160	4395974	28197321	1.04489e+06	7021	33.56	9.71	0.08192	-0.08885	S	3940240	1612544	378274	964391	269879	572918	143833	59.07	638456	1.574	0.073
GM12878_cell_161	4839360	20105071	1.22942e+06	7854	24.5	13.01	0.12351	-0.15411	S	2381034	1098066	337728	598383	161955	383482	72756	53.88	393863	15.635	6.763
GM12878_cell_162	2927258	16358295	2.06395e+06	8979	10.66	4.59	-0.10946	0.52949	G2M	3350236	1306990	423346	652093	231551	423962	82822	60.99	450404	6.485	4.935
GM12878_cell_163	2815520	19096391	2.04476e+06	9137	13.73	4.15	-0.03305	0.45833	G2M	3333760	1283636	374260	726426	182950	481730	105688	61.5	424172	13.076	3.974
GM12878_cell_164	3207081	17998795	2.26531e+06	9838	10.11	4.24	-0.25384	0.37407	G2M	3711781	1547045	378036	1038127	130882	443725	388807	58.32	357165	13.274	8.863
GM12878_cell_165	2762531	17068281	2.0036e+06	7960	14.74	4.45	-0.16337	-0.44909	G1	3469867	856100	261482	413118	181500	234699	57698	75.33	301730	9.27	2.668
GM12878_cell_166	2813503	19256402	1.99497e+06	9541	13.04	4.61	0.13499	0.27024	G2M	4140062	1480310	455392	801921	222997	529890	79547	64.24	511326	0.895	0.298
GM12878_cell_167	2670944	22610933	1.96203e+06	8967	12.19	3.28	0.0067	0.31498	G2M	4159112	1435785	407857	781030	246898	494928	100847	65.48	520947	2.281	0.488
GM12878_cell_168	3039982	20716039	1.91322e+06	6904	17.81	3.36	-0.35891	-0.43989	G1	4567342	1261882	420834	631305	209743	382196	73926	72.37	457789	1.128	0.439
GM12878_cell_169	2983619	19560527	1.93011e+06	6900	10.35	2.43	-0.40253	-0.41602	G1	2892599	817991	232469	403109	182413	212507	64262	71.72	284160	18.58	15.103
GM12878_cell_170	3215885	26530400	2.32646e+06	8705	9.99	4.61	0.32599	0.00565	S	5112223	1094219	335298	538657	220264	355483	63067	78.6	361830	1.773	0.597
GM12878_cell_171	2831274	23173258	1.97678e+06	8713	16.35	5.46	-0.13057	0.09225	G2M	5052740	1567761	454124	795223	318414	530691	87777	68.97	577203	9.509	1.796
GM12878_cell_172	2706044	27523425	1.76344e+06	8189	8.49	4.43	-0.44437	-0.44475	G1	5613994	1091191	279265	532601	279325	272223	75257	80.56	418957	1.142	0.235
GM12878_cell_173	2915586	22955725	2.06353e+06	7900	14.86	5.48	-0.05423	-0.49473	G1	4387506	1119865	291664	547353	280848	295299	89226	74.48	423539	1.118	0.588
GM12878_cell_174	3116070	21027192	1.79014e+06	7392	18.37	2.18	-0.30699	-0.37729	G1	4892942	1840750	507016	810344	523390	407223	102595	62.38	739106	5.503	2.874
GM12878_cell_175	3435922	25893945	2.43759e+06	9335	9.94	4.72	0.06427	0.04749	S	4974004	1227877	395090	623133	209654	359700	75341	75.31	435122	6.186	5.305
GM12878_cell_176	3155350	15752619	2.02749e+06	7906	3.78	4.53	-0.36929	-0.45516	G1	3288707	738381	179933	338998	219450	184273	50634	77.55	270536	13.069	7.247
GM12878_cell_177	2978882	21613033	2.16948e+06	8745	21.41	5.5	0.38775	-0.10264	S	4341470	1712186	547776	900494	263916	564444	108329	60.56	552812	8.065	5.023
GM12878_cell_178	3073313	25551571	2.11727e+06	9058	18.66	5.2	-0.13542	0.15558	G2M	5536463	1532568	415439	977870	139259	493510	382837	72.32	367947	15.85	11.253
GM12878_cell_179	3225467	16101504	2.35423e+06	8983	19.51	5.65	0.04094	0.18386	G2M	3490328	996865	301022	610157	85686	351212	106596	71.44	291008	23.174	19.31
GM12878_cell_180	3038700	20906766	2.23857e+06	8144	15.59	5.69	-0.05087	0.03402	G2M	4177652	1279444	423781	667477	188186	475182	72590	69.37	398935	3.937	3.763
GM12878_cell_181	3391848	14459648	2.43858e+06	8603	14.92	6.55	0.21322	-0.0825	S	2900158	847312	282255	447308	117749	299485	45484	70.78	246283	1.911	0.647
GM12878_cell_182	3512399	22629549	2.5758e+06	8108	25.31	5.32	0.09447	0.00887	S	4910529	1468636	486819	790481	191336	571848	75615	70.09	425684	1.171	0.269
GM12878_cell_183	3212702	21501273	2.33756e+06	9412	19.09	5.38	-0.13695	0.33692	G2M	4307358	1933129	594418	1063893	274818	726583	124842	55.12	597488	10.694	7.7
GM12878_cell_184	3252141	20327027	2.28768e+06	7989	10.66	7.25	0.3355	-0.15123	S	3541941	1117818	283981	585521	248316	346517	85451	68.44	442224	1.255	0.122
GM12878_cell_185	3380846	16899341	2.34247e+06	7945	17.95	5.75	0.21906	-0.06648	S	3386705	1045801	303194	579151	163456	384403	77547	69.12	351968	16.107	9.569
GM12878_cell_186	3103961	20813615	1.87814e+06	7954	20.55	4.35	0.30903	0.07847	S	3694808	1212389	337389	668402	206598	419604	84951	67.19	450298	14.911	8.454
GM12878_cell_187	3651890	31745490	2.64346e+06	9745	13.57	4.5	0.03842	0.41465	G2M	6751148	2265479	616376	1472131	176972	805571	526528	66.44	685097	3.965	2.278
GM12878_cell_188	3227713	17256261	2.26945e+06	8505	17.96	6.12	0.0637	0.15666	G2M	2959429	934893	286787	514063	134043	301193	73443	68.41	291623	9.435	5.528
GM12878_cell_189	3638881	21772364	2.52861e+06	8141	16.47	4.59	0.29281	-0.19896	S	3788711	1081884	330637	580795	170452	351876	73641	71.44	356649	11.747	6.103
GM12878_cell_190	3674265	25178458	2.65965e+06	8528	19.18	5.95	-0.09389	0.24245	G2M	4366118	1427626	372614	839413	215599	541293	111559	67.3	504770	3.31	2.696
GM12878_cell_191	3263019	18555451	2.35315e+06	7940	15.08	4.54	0.40894	0.0781	S	2560898	812081	222672	443468	145941	294138	57829	68.29	265739	4.528	3.405
GM12878_cell_192	3377865	13458789	2.36077e+06	7514	18.96	7.08	-0.2144	-0.39871	G1	2373275	643218	181931	329905	131382	182675	48606	72.9	194252	1.495	0.357
GM12878_cell_193	2366642	17017387	896110	2293	8.57	0.05	-0.03402	-0.00904	G1	3308089	1102653	303760	600095	198798	381734	75624	66.67	405527	11.242	6.468
GM12878_cell_194	2734474	21526390	1.37796e+06	9377	7.8	4.94	-0.19903	0.44756	G2M	4791800	1301878	302053	677469	322356	432666	87796	72.83	564213	1.714	0.385
GM12878_cell_195	2880373	17183151	1.4876e+06	8727	8.29	5.97	0.20967	-0.09472	S	3231273	743021	171675	293676	277670	163134	37145	77.01	297925	11.799	3.182
GM12878_cell_196	1392695	24341848	408301	6246	6.91	3.77	0.16246	0.17672	G2M	5123016	1424155	313139	542306	568710	328853	67605	72.2	674097	7.841	3.265
GM12878_cell_197	3414708	21927649	1.40797e+06	9467	4.83	4.78	-0.17783	0.63472	G2M	4158652	1048364	256341	521289	270734	320782	62854	74.79	467703	7.62	2.752
GM12878_cell_198	1479362	28490968	75022.5	2543	10.02	1.84	-0.04022	-0.01808	G1	4443354	1026012	300500	495960	229552	313374	53963	76.91	360411	17.373	10.191
GM12878_cell_199	1855839	20451201	217695	4822	10.73	2.25	0.0651	-0.03069	S	3794144	920589	225714	376349	318526	219475	43250	75.74	373879	13.933	7.924
GM12878_cell_200	3714732	21605834	2.19643e+06	10062	12.26	7.08	0.25738	-0.17196	S	3788073	665731	148164	256119	261448	136392	36387	82.43	239428	10.876	6.409
GM12878_cell_201	1977611	13536463	85701.9	2826	6.24	0.68	-0.04451	-0.01785	G1	2782090	1162361	318350	605507	238504	392742	65585	58.22	449273	1.58	0.254
GM12878_cell_202	1299186	13562908	263921	6227	6.1	7.25	0.1522	8e-05	S	2907012	717996	189893	303454	224649	178839	34695	75.3	301579	17.034	8.158
GM12878_cell_203	4103459	16336118	2.25882e+06	10258	11.61	6.79	0.03001	0.34787	G2M	3674568	979418	244933	423530	310955	254601	42250	73.35	438960	6.208	5.926
GM12878_cell_204	2747997	11852886	876026	6940	9.93	13.38	-0.30375	-0.29886	G1	2836583	947691	259260	462902	225529	285259	61467	66.59	346762	14.661	12.213
GM12878_cell_205	2434448	8679273	1.02602e+06	8383	9.67	5.55	-0.07656	0.28026	G2M	2173249	666171	157297	303412	205462	189003	31967	69.35	244712	20.399	8.324
GM12878_cell_206	5786255	13924473	3.96071e+06	8532	24.8	9.52	-0.04157	-0.10999	G1	2324125	1505381	449952	878703	176726	603019	92580	35.23	480770	1.52	0.126
GM12878_cell_207	6410415	18978085	4.50931e+06	9894	22.51	11.13	0.06692	-0.13502	S	3961851	2785805	737903	1612585	435317	898830	265661	29.68	816562	3.132	1.361
GM12878_cell_208	6202617	14406222	4.20591e+06	8919	12.95	9.79	-0.07699	0.12843	G2M	2352888	1194192	251934	711017	231241	220529	198492	49.25	460952	1.094	0.131
GM12878_cell_209	5226803	16659005	3.41913e+06	7506	26.35	10.85	0.11536	-0.12233	S	2740467	1521627	494778	825984	200865	513132	99159	44.48	537843	2.478	2.32
GM12878_cell_210	5561753	13934212	3.56286e+06	9084	17.25	9.74	-0.02486	-0.16105	G1	2575162	1543823	486500	847413	209910	584556	89282	40.05	527454	14.717	5.013
GM12878_cell_211	6774535	17040900	4.10585e+06	6814	38.31	8.85	-0.16951	-0.01606	G1	3077361	1754149	539487	989853	224809	678428	115856	43	632194	1.422	0.115
GM12878_cell_212	5666278	15450060	3.31871e+06	7116	26.24	13.6	0.08352	-0.05481	S	2502751	1361233	424767	730344	206122	471311	91084	45.61	487197	0.858	0.164
GM12878_cell_213	5766036	20054096	3.41488e+06	7900	21.1	11.05	0.21121	-0.28197	S	4188424	1651129	509217	894956	246956	525340	111772	60.58	628790	13.801	6.774
GM12878_cell_214	6023540	14498729	4.06947e+06	7982	23.27	9.41	0.08601	-0.22027	S	1755153	1059391	354700	593101	111590	364275	74306	39.64	361494	14.629	2.301
GM12878_cell_215	4549772	17499307	2.84229e+06	7412	19.6	12.33	0.14528	-0.12429	S	1438208	771081	231665	425013	114403	264210	57063	46.39	241549	1.427	0.394
GM12878_cell_216	6376419	17723385	4.01805e+06	7815	29.56	8.79	0.01348	-0.22499	S	2554312	1425938	406711	798187	221040	500054	100304	44.18	522048	1.532	0.116
GM12878_cell_217	5558453	17125768	3.22906e+06	8120	23.44	11.57	-0.26089	0.51542	G2M	2508753	1756333	453377	1103851	199105	626440	287088	29.99	466878	10.321	4.801
GM12878_cell_218	5616255	15640321	3.53434e+06	8632	21.02	12.11	-0.13828	0.05064	G2M	1922280	1238495	352545	701772	184178	329641	112794	35.57	357393	1.606	0.537
GM12878_cell_219	6012780	19841149	3.64323e+06	7775	26.04	9.79	0.08779	-0.16274	S	2923854	1256166	366093	682194	207879	407966	99733	57.04	472831	1.136	0.172
GM12878_cell_220	5748356	17000846	3.54479e+06	6728	22.52	13.12	-0.28928	0.07195	G2M	2423507	1490744	386876	836605	267263	505720	134145	38.49	582553	3.197	2.91
GM12878_cell_221	4803791	17515615	2.00019e+06	7496	20.43	7.64	-0.30659	0.52939	G2M	2266951	1401665	409978	782691	208996	520522	98151	38.17	485505	1.517	0.157
eHAP_cell_001	4120836	19171650	3.04502e+06	7405	15.25	8.68	-0.03981	0.22344	G2M	3181187	1428534	372458	855863	200213	567855	99015	55.09	/	0.378	0.069
eHAP_cell_002	3149523	24128932	2.28086e+06	7803	10.1	11.28	0.06187	-0.0035	S	4131580	1566146	412983	906606	246557	506493	130555	62.09	/	1.479	1.124
eHAP_cell_003	3306154	26140773	2.38303e+06	7692	12.5	10.63	-0.03504	0.18873	G2M	4774602	1348104	378789	781049	188266	518031	108036	71.77	/	1.895	1.89
eHAP_cell_004	3108118	21157290	2.23484e+06	7698	16.59	10.5	0.09393	0.10177	G2M	2797270	992228	267383	582246	142599	378169	72965	64.53	/	0.311	0.262
eHAP_cell_005	3938047	19418087	2.84664e+06	9084	10.06	9.55	0.25253	0.00251	S	3112437	1203096	325161	708372	169563	404949	90361	61.35	/	9.967	7.767
eHAP_cell_006	3593635	19485569	2.42184e+06	9479	7.36	8.25	0.049	0.23664	G2M	3648582	1337108	351051	800843	185214	352399	180177	63.35	/	3.035	2.64
eHAP_cell_007	4516244	19420624	3.24545e+06	8773	11.75	8.45	0.20235	0.11922	S	3169476	1123025	292615	658962	171448	348733	97393	64.57	/	4.244	4.049
eHAP_cell_008	3758646	19841751	2.76772e+06	8855	8.63	8.61	0.0357	0.03867	G2M	2367385	1150998	296111	650645	204242	348820	95133	51.38	/	4.291	3.778
eHAP_cell_009	4152336	13184445	2.7361e+06	9442	5.67	9.13	0.00667	0.26036	G2M	1728096	1016452	222465	671056	122931	249316	216802	41.18	/	4.011	3.875
eHAP_cell_010	3878095	16543500	2.78166e+06	9063	11.33	9.37	0.0549	0.13309	G2M	2453116	1308474	342264	798533	167677	414554	130162	46.66	/	6.048	3.993
eHAP_cell_011	3933427	23201621	2.78011e+06	8917	6.86	8.1	-0.14797	0.4732	G2M	3657179	1584285	420614	975929	187742	622078	148345	56.68	/	0.121	0.018
eHAP_cell_012	3970897	17815360	2.94356e+06	8596	10.87	10.48	0.08904	0.02902	S	4252900	1945923	488329	1178710	278884	746798	150149	54.24	/	1.629	1.0
eHAP_cell_013	4584363	19288029	3.18553e+06	7858	8.6	9.91	0.15042	0.08271	S	3646373	1327733	339660	808203	179870	520105	98726	63.59	/	0.1	0.011
eHAP_cell_014	4106377	21203615	2.71285e+06	9456	6.72	9.65	0.13893	0.00189	S	4683421	1742412	479920	1018541	243951	582655	138753	62.8	/	6.46	5.182
eHAP_cell_015	3701266	24088571	2.59229e+06	8553	8.3	9.9	0.13534	0.32521	G2M	6284173	1475916	372101	859165	244650	549297	109105	76.51	/	7.574	2.443
eHAP_cell_016	3597346	24581456	2.35964e+06	8721	8.92	9.39	0.02795	0.2331	G2M	6583248	1022188	249942	598627	173619	260443	146437	84.47	/	8.919	8.674
eHAP_cell_017	3227981	18134906	2.3432e+06	7173	9.85	11.15	0.05586	0.07911	G2M	4196912	1529933	395893	936141	197899	604519	116998	63.55	/	1.609	1.554
eHAP_cell_018	2792986	26438272	2.01593e+06	8060	16.67	11.2	0.0507	-0.01898	S	5670654	1804883	480509	1081662	242712	589420	142927	68.17	/	4.505	3.479
eHAP_cell_019	2814730	19612985	2.00998e+06	8622	9.19	9.2	0.07503	0.23218	G2M	4387195	1650775	442876	995309	212590	681915	121290	62.37	/	0.166	0.061
eHAP_cell_020	2535328	23993691	1.82913e+06	7876	9.22	10.37	-0.06818	0.4151	G2M	4921142	1821410	450381	1115065	255964	712956	150881	62.99	/	0.505	0.324
eHAP_cell_021	3235397	22717958	2.02539e+06	7731	9.52	10.26	0.22362	0.00455	S	4829299	1290747	338079	763297	189371	477771	105865	73.27	/	0.132	0.02
eHAP_cell_022	3797946	25226743	2.66181e+06	8793	8.04	7.97	0.12046	0.40233	G2M	5176675	1800609	460541	1092420	247648	755953	125406	65.22	/	0.205	0.127
eHAP_cell_023	3871988	24050792	2.661e+06	7348	9.8	10.09	0.34145	0.02526	S	4723199	1334226	350952	802574	180700	488625	112233	71.75	/	2.888	0.967
eHAP_cell_024	4077449	17839599	2.7773e+06	7166	13.78	10.2	0.08437	-0.03292	S	4689509	1015655	250615	576727	188313	373366	74268	78.34	/	0.229	0.028
eHAP_cell_025	3445749	19877125	2.48912e+06	9238	6.93	8.77	0.11446	0.06769	S	4256190	2112553	566348	1235402	310803	789048	157200	50.37	/	8.551	5.684
eHAP_cell_026	2838015	23633603	1.88944e+06	6990	6.88	9.15	0.10445	-0.02844	S	5165179	1194994	307395	697986	189613	407984	98360	76.86	/	3.593	3.531
eHAP_cell_027	3560943	22900320	2.52745e+06	7196	9.67	8.86	0.1268	0.07539	S	3809008	1047276	281426	618421	147429	362985	85790	72.51	/	0.104	0.014
eHAP_cell_028	2979307	17608734	2.04688e+06	8991	5.34	9.79	0.2399	0.11046	S	4187550	1685655	453624	981779	250252	601320	133108	59.75	/	2.251	1.34
eHAP_cell_029	3200863	18574519	2.0088e+06	8919	5.2	8.52	-0.11675	0.37069	G2M	3660321	1415600	352811	847547	215242	551535	109452	61.33	/	0.112	0.038
eHAP_cell_030	3980262	22285700	2.70686e+06	8030	8.61	9.45	0.12895	-0.08687	S	4490021	1162600	308458	693199	160943	385771	98170	74.11	/	1.689	1.407
eHAP_cell_031	3320296	19262686	2.25659e+06	8492	7.37	11.13	0.29196	-0.03707	S	4772862	1528064	403676	870179	254209	516404	117607	67.98	/	5.125	3.947
eHAP_cell_032	3598331	23523088	2.58859e+06	9487	9.65	10.32	0.1849	0.03661	S	3977262	1992060	447197	1228167	316696	746303	173375	49.91	/	0.127	0.018
eHAP_cell_033	3030336	13609073	1.85395e+06	7536	6.68	11.1	-0.03737	-0.10551	G1	811135	304854	82046	178669	44139	119801	24544	62.42	/	0.78	0.133
eHAP_cell_034	2364063	12423686	721950	6234	4.91	9.87	0.15241	0.16179	G2M	605488	167897	40190	93635	34072	47391	16347	72.27	/	1.397	0.476
eHAP_cell_035	2591595	12507443	1.58596e+06	8792	5.52	8.3	0.22592	-0.06321	S	1241082	541227	171452	299884	69891	169690	39545	56.39	/	0.546	0.228
eHAP_cell_036	2788262	12987703	1.69177e+06	7651	10.67	12.15	0.14396	-0.02274	S	1143458	359859	104797	202234	52828	133046	26265	68.53	/	0.552	0.12
eHAP_cell_037	10224592	11785980	6.76292e+06	10821	5.55	8.5	0.16145	0.09055	S	773703	345071	102425	196871	45775	121581	27883	55.4	/	9.827	7.435
eHAP_cell_038	9443933	16042623	5.67831e+06	8474	6.67	9.32	0.18933	0.02196	S	1124494	304820	80091	176541	48188	107216	26252	72.89	/	0.646	0.132
eHAP_cell_039	9441827	10671322	5.54926e+06	9739	6.68	9.08	0.258	-0.03977	S	633703	296933	87147	168329	41457	98745	25114	53.14	/	4.831	4.728
eHAP_cell_040	10333092	13999168	6.20637e+06	9592	7.05	9.33	0.03557	0.03843	G2M	784239	254185	72795	138829	42561	75262	20711	67.59	/	12.561	10.171
eHAP_cell_041	10866495	12400889	6.23271e+06	8580	4.72	8.76	0.05343	0.10096	G2M	968912	206715	58137	110615	37963	63935	17935	78.67	/	10.633	4.262
eHAP_cell_042	11140288	9180082	6.60321e+06	11789	3.45	7.45	0.01329	0.26767	G2M	795354	203290	52376	115686	35228	48046	35126	74.44	/	16.387	14.427
K562_cell_001	1897785	12139916	1.06924e+06	6772	14.41	5.07	0.00495	0.03343	G2M	1304582	811720	231149	491382	89189	257165	101149	37.78	/	/	/
K562_cell_002	1591195	19732219	994123	7292	9.04	7.95	-0.08954	0.33417	G2M	1136357	863125	237634	527998	97493	381708	72865	24.04	/	/	/
K562_cell_003	1845598	19321578	1.0315e+06	8293	12.75	6.62	-0.08306	0.19716	G2M	2296588	1070872	294408	695571	80893	335575	299037	53.37	/	/	/
K562_cell_004	1740346	15466359	1.04345e+06	6585	9.25	6.21	0.02127	0.02004	S	1523551	913558	233911	564366	115281	307857	103684	40.04	/	/	/
K562_cell_005	1686898	16431426	968093	7293	12.35	6.15	0.05312	-0.01872	S	1435838	887700	256108	530187	101405	278919	126237	38.18	/	/	/
K562_cell_006	1875268	17370202	1.15716e+06	7258	12.19	6.54	0.17213	-0.18265	S	1450928	885001	217342	547216	120443	326446	91143	39	/	/	/
K562_cell_007	1367540	15418961	774944	6993	15.86	5.78	0.16743	-0.16204	S	918348	647268	186966	383483	76819	250480	58285	29.52	/	/	/
K562_cell_008	1318691	14181033	782857	7923	12.7	7.52	0.05547	-0.04863	S	949703	693242	197534	416511	79197	299090	48012	27	/	/	/
K562_cell_009	1708337	12539069	1.18386e+06	7038	16.65	6.04	0.15977	-0.11488	S	674313	488112	151904	285388	50820	202436	41371	27.61	/	/	/
K562_cell_010	1601930	14434332	962737	7040	16.09	6.15	0.16647	-0.17912	S	997855	671768	212140	386300	73328	259708	61327	32.68	/	/	/
K562_cell_011	1706648	13691683	1.19683e+06	7909	11.26	6.48	0.13855	-0.23144	S	693722	482477	150165	282611	49701	189389	42431	30.45	/	/	/
K562_cell_012	1592858	13423008	967902	6112	13.95	5.73	0.18918	-0.27302	S	935606	641016	179253	342085	119678	217005	54602	31.49	/	/	/
K562_cell_013	1721622	14475061	1.09847e+06	7091	13.82	5.97	0.09826	-0.23874	S	879456	593975	182753	346536	64686	225140	57815	32.46	/	/	/
K562_cell_014	1743283	16101859	1.09588e+06	7603	13.23	6.44	0.17764	-0.23219	S	1184493	753230	229897	443962	79371	297602	60675	36.41	/	/	/
K562_cell_015	1539002	15664728	1.0206e+06	7112	13.02	5.74	0.20191	-0.18559	S	759665	503130	147191	286070	69869	182780	45633	33.77	/	/	/
K562_cell_016	1539129	14197995	1.0049e+06	7260	13.01	5.74	0.07481	-0.19089	S	995303	654278	199723	385852	68703	231281	57903	34.26	/	/	/
K562_cell_017	1907156	15879141	1.29296e+06	8047	11.85	6.15	0.00845	-0.08866	S	887789	659912	203802	401899	54211	308549	43825	25.67	/	/	/
K562_cell_018	3031661	11323885	1.92357e+06	10148	13.33	10.61	-0.0255	-0.07655	G1	702853	272578	88945	140426	43207	74083	28254	61.22	/	/	/
K562_cell_019	2927678	14631454	1.84758e+06	10454	13.14	10.01	0.05048	-0.22303	S	493354	195719	56361	96209	43149	58688	15109	60.33	/	/	/
K562_cell_020	3100771	12390274	1.96042e+06	10303	12.48	9.21	0.02017	-0.16701	S	386929	187797	58965	98527	30305	58686	16529	51.46	/	/	/
K562_cell_021	2846332	14174599	1.78458e+06	10426	11.31	10.34	0.10464	-0.24884	S	518754	248780	69965	134788	44027	83964	22989	52.04	/	/	/
K562_cell_022	3096092	17075582	2.0107e+06	9806	14.67	10.27	-0.07833	-0.08981	G1	173945	51103	12867	23068	15168	14261	3474	70.62	/	/	/
K562_cell_023	3124185	12047225	2.04808e+06	8867	15.24	10.26	0.08404	-0.18169	S	593042	307478	95159	166603	45716	104524	26051	48.15	/	/	/
K562_cell_024	2171956	12585061	1.36217e+06	10340	15.32	11.78	-0.06151	0.06431	G2M	238700	150752	47021	79121	24610	54395	11221	36.84	/	/	/
K562_cell_025	2618891	13532712	1.66966e+06	9408	14.28	9.36	0.07977	-0.2743	S	570324	288360	93884	149507	44969	89862	25424	49.44	/	/	/
K562_cell_026	3119907	10751477	1.95639e+06	10491	10.13	10.08	0.10608	-0.17901	S	377733	153495	45543	75523	32429	47956	12669	59.36	/	/	/
K562_cell_027	3023500	13242742	1.9543e+06	9686	13.06	9.63	0.10774	-0.27367	S	697364	282243	84604	149229	48410	86583	26270	59.53	/	/	/
K562_cell_028	5509975	9935732	3.49487e+06	9879	13.14	11.27	0.02513	-0.18428	S	389003	172583	46671	90688	35224	48233	16740	55.63	/	/	/
K562_cell_029	3049794	12142668	1.78358e+06	10102	8.58	11.03	-0.08839	-0.05005	G1	621523	257278	65091	147653	44534	55094	42393	58.61	/	/	/
K562_cell_030	3387246	10094651	2.2154e+06	9455	13.95	9.25	0.14849	-0.25393	S	668877	327143	108328	174522	44293	108304	27822	51.09	/	/	/
K562_cell_031	3298685	13708227	2.08181e+06	10790	10.27	9.6	0.03848	-0.19352	S	686948	337529	101454	187801	48274	123314	32149	50.87	/	/	/
K562_cell_032	3048020	15474092	1.93011e+06	10447	10.85	10.41	0.05627	-0.15941	S	577035	312153	97501	170990	43662	112392	26634	45.9	/	/	/
K562_cell_033	3210036	12738365	2.00433e+06	11305	14.69	8.45	-0.05355	-0.08939	G1	567968	338406	65132	212689	60585	104997	50961	40.42	/	/	/
K562_cell_034	2660253	15812739	1.86205e+06	10091	13.48	10.29	-0.07157	-0.09651	G1	646152	326649	86395	192086	48168	124612	31025	49.45	/	/	/
K562_cell_035	2561602	12391925	1.533e+06	9821	10.77	9.1	-0.04977	0.07733	G2M	1143171	516842	142908	286144	87790	112867	67885	54.79	/	/	/
BJ_cell_001	1741075	16449021	1.11809e+06	6321	14.99	6.51	-0.43984	-0.40297	G1	720521	497437	145999	284332	67106	183764	41072	30.96	/	/	/
BJ_cell_002	1718984	17743695	1.07262e+06	5787	14.1	5.21	-0.13387	0.32027	G2M	1491064	413813	136674	212909	64230	129827	35144	72.25	/	/	/
BJ_cell_003	1825548	14585164	1.14277e+06	5633	14.77	5.26	-0.11963	0.29085	G2M	882812	475004	134801	281771	58432	161274	57104	46.19	/	/	/
BJ_cell_004	1810880	14622099	1.18748e+06	5830	16.17	5.8	-0.0681	0.17361	G2M	596802	425068	125745	254200	45123	191434	29338	28.78	/	/	/
BJ_cell_005	1781457	16200643	1.05235e+06	6003	19.74	6.29	-0.28417	-0.34093	G1	886598	473941	158243	257761	57937	189930	28626	46.54	/	/	/
BJ_cell_006	1694579	14603894	1.08869e+06	5249	14.56	6.11	-0.12292	0.25554	G2M	706460	407538	118856	241771	46911	151974	44213	42.31	/	/	/
BJ_cell_007	1666191	12003703	944656	5745	16.37	5.9	-0.02846	-0.08025	G1	618234	388892	123039	216539	49314	154810	29139	37.1	/	/	/
BJ_cell_008	1811547	13941061	977760	6075	14.93	6.63	-0.27802	-0.27915	G1	779963	455717	147120	251917	56680	181812	31256	41.57	/	/	/
BJ_cell_009	1559738	18081549	896719	5566	17.96	6.51	-0.43047	-0.27516	G1	892928	447879	141133	244320	62426	170292	31227	49.84	/	/	/
BJ_cell_010	1752226	16596656	981190	5849	14.92	5.62	-0.19971	0.21575	G2M	538594	378803	114931	214675	49197	160477	23655	29.67	/	/	/
BJ_cell_011	1523795	13657491	888990	6122	12.46	6.37	-0.00691	0.23447	G2M	533778	382907	113459	225991	43457	168243	25576	28.26	/	/	/
BJ_cell_012	1461324	15193095	809315	5386	16.39	7.49	-0.24883	-0.34404	G1	856496	516138	126572	253199	136367	146555	36144	39.74	/	/	/
BJ_cell_013	1556420	17765404	865939	4553	19.38	6.76	-0.33623	-0.34538	G1	674207	373693	119140	210481	44072	142384	26581	44.57	/	/	/
BJ_cell_014	1316412	15403275	683010	4010	22.05	8.11	-0.26067	-0.12045	G1	552748	330264	95758	185744	48762	120720	27335	40.25	/	/	/
BJ_cell_015	1282808	13444431	697919	3908	19.85	5.95	-0.05602	-0.28067	G1	351714	221533	69511	117893	34129	79029	17148	37.01	/	/	/
BJ_cell_016	2499869	11702019	1.49937e+06	7888	10.08	9.81	-0.12169	0.23212	G2M	307003	161450	42992	85217	33241	58565	11797	47.41	/	/	/
BJ_cell_017	2996944	12929810	1.94235e+06	9079	10.65	8.43	-0.18047	0.36438	G2M	311526	159369	46899	83119	29351	60218	10741	48.84	/	/	/
BJ_cell_018	3225956	13962090	1.83975e+06	6706	10.05	9.78	-0.27404	-0.27359	G1	259169	97566	20383	51101	26082	28894	10061	62.35	/	/	/
BJ_cell_019	3292693	11841258	1.99476e+06	6988	12.53	10	0.00798	-0.20226	S	260624	121260	32712	63917	24631	41526	9744	53.47	/	/	/
BJ_cell_020	3140383	14430410	1.95157e+06	7649	6.68	9.07	-0.33121	-0.35446	G1	441542	159895	43467	83626	32802	52448	14363	63.79	/	/	/
BJ_cell_021	3344309	10764870	2.23598e+06	10620	7.27	4.77	-0.18104	0.68791	G2M	752875	365648	77029	253362	35257	115220	106831	51.43	/	/	/
BJ_cell_022	2788878	12819840	1.7228e+06	7123	13.31	7.92	-0.11119	0.40404	G2M	220489	113055	29161	57572	26322	40225	7215	48.73	/	/	/
BJ_cell_023	2398319	14074521	1.52571e+06	8148	10.58	9.35	-0.42769	-0.38803	G1	220950	82348	21298	37921	23129	22480	6385	62.73	/	/	/
BJ_cell_024	2511537	11497838	1.48171e+06	6991	8.55	10	-0.02339	-0.17687	G1	235208	104310	29203	53496	21611	33063	8218	55.65	/	/	/
BJ_cell_025	2373956	11408760	1.58031e+06	10526	9.48	9.18	-0.25976	-0.36227	G1	291146	143593	35693	74100	33800	42802	12789	50.68	/	/	/
BJ_cell_026	2742167	9315863	1.81413e+06	9706	8.74	5.79	-0.39933	-0.27825	G1	390385	187901	58264	98292	31345	58945	15723	51.87	/	/	/
BJ_cell_027	2639050	12412043	1.69176e+06	9040	11.69	7.82	-0.03839	0.30051	G2M	412533	238851	69023	132339	37489	92873	18390	42.1	/	/	/
BJ_cell_028	2630956	11450397	1.63763e+06	7430	10.23	5.91	-0.19746	-0.34795	G1	286391	135912	39242	72077	24593	44774	11902	52.54	/	/	/
BJ_cell_029	2502320	12036381	1.52375e+06	7542	8.85	9.45	-0.03297	-0.00943	G1	431554	217167	59194	122121	35852	82229	17026	49.68	/	/	/
BJ_cell_030	2492902	11651618	1.609e+06	8291	10.08	8.88	-0.27003	-0.04426	G1	485422	215305	65415	113448	36442	66979	17204	55.65	/	/	/
BJ_cell_031	2331317	12602488	1.54091e+06	8911	9.59	6.59	-0.41105	-0.38594	G1	867441	285150	22796	109422	152932	36931	22971	67.13	/	/	/
K562_cell_036	4601921	25829523	3.61566e+06	10989	7.32	9.44	-0.0507	-0.00669	G1	4705004	1288150	221189	733883	333078	270757	306289	72.62	/	/	/
K562_cell_037	9285440	32269547	7.30351e+06	10922	10.15	8.02	0.09289	-0.1934	S	6214662	1067190	349536	558109	159545	342318	85405	82.83	/	/	/
K562_cell_038	5732063	29049657	4.44198e+06	10143	11.27	8.53	0.10397	-0.26911	S	5471011	1374092	470045	703416	200631	440199	110590	74.88	/	/	/
K562_cell_039	9293004	29197715	7.25308e+06	10371	11.93	7.98	0.04987	-0.05162	S	6007637	1177148	406064	601098	169986	337765	92096	80.41	/	/	/
K562_cell_040	5005684	29236200	3.83044e+06	9995	11.21	9.19	0.14466	-0.21495	S	247391	215842	77561	103222	35059	68331	13835	12.75	/	/	/
K562_cell_041	8038352	21287959	6.38422e+06	9191	15.76	7.8	0.09534	-0.2019	S	4140669	705459	245532	354047	105880	220589	53481	82.96	/	/	/
K562_cell_042	3649739	32612077	2.84227e+06	10456	14.18	7.8	0.01872	-0.13072	S	5653790	1547288	569610	807232	170446	559756	101993	72.63	/	/	/
K562_cell_043	6480079	27818120	5.17933e+06	10753	12.58	6.87	-0.00765	0.08637	G2M	4458407	1610342	583810	861860	164672	588273	115503	63.88	/	/	/
K562_cell_044	7629780	35324303	6.01825e+06	10273	12.46	6.78	0.18329	-0.23022	S	6846020	1376713	503654	699916	173143	449042	93962	79.89	/	/	/
K562_cell_045	557445	29461976	274918	8493	12.84	8.89	-0.0553	-0.06046	G1	5702004	1550978	557217	837018	156743	570065	105833	72.8	/	/	/
K562_cell_046	62307	20248850	5265.47	1450	17.55	7.2	0.04667	-0.15422	S	3975855	835767	301443	441400	92924	306723	58626	78.98	/	/	/
K562_cell_047	413621	20880794	187675	7107	16.05	9.8	0.06572	-0.26029	S	3961533	1099491	402120	562387	134984	365879	75312	72.25	/	/	/
K562_cell_048	3560001	21816146	2.80193e+06	10291	12.41	8.51	0.06887	-0.11739	S	4167599	1222391	411611	649202	161578	447303	81969	70.67	/	/	/
K562_cell_049	7223841	27422569	5.66104e+06	10116	13.22	7.38	0.16276	-0.23539	S	4384062	843795	312880	432695	98220	287837	57573	80.75	/	/	/
K562_cell_050	7585371	23095846	5.90383e+06	10153	12.05	7.25	0.11277	-0.14853	S	3975901	1523558	510901	819122	193535	571314	95615	61.68	/	/	/
K562_cell_051	6554435	26668777	5.03985e+06	11181	17.82	6.5	0.22478	-0.11143	S	4230181	1511085	542358	800257	168470	577926	89038	64.28	/	/	/
K562_cell_052	7996346	27231061	6.0353e+06	9483	12.46	6.35	-0.03958	0.08511	G2M	5393204	837006	271732	466413	98861	204417	134042	84.48	/	/	/
K562_cell_053	2787180	33011254	2.13979e+06	9467	13.93	8.28	0.07054	-0.28061	S	5938415	758775	249487	392270	117018	231506	56243	87.22	/	/	/
K562_cell_054	6836221	25911883	5.33062e+06	10240	14.31	6.53	0.16112	-0.26843	S	4899345	818755	278762	421824	118169	270695	60177	83.29	/	/	/
K562_cell_055	3399207	30975455	2.61561e+06	10168	14.7	8.44	0.02363	-0.13645	S	5762319	1217118	458624	651248	107246	473010	74821	78.88	/	/	/
K562_cell_056	2792196	32582073	2.1265e+06	10183	12.92	7.67	0.05391	-0.05831	S	5613773	1205777	445628	641267	118882	460717	73108	78.52	/	/	/
K562_cell_057	6112133	34737621	4.7443e+06	10461	12.28	6.18	0.20349	-0.0819	S	5937406	1227843	389689	677432	160722	467271	87652	79.32	/	/	/
K562_cell_058	5155533	29416561	3.94869e+06	11009	12.42	6.87	0.00566	-0.04883	S	5262979	1064616	277192	703902	83522	333890	309181	79.77	/	/	/
K562_cell_059	7380394	31383746	5.67836e+06	9047	15.58	7.49	0.06529	-0.23833	S	6146831	875749	298671	448474	128604	276009	69158	85.75	/	/	/
K562_cell_060	5142481	29587303	4.13341e+06	10381	9.61	6.93	-0.15822	0.23652	G2M	4709025	1090466	366442	601176	122848	417889	83815	76.84	/	/	/
K562_cell_061	3319425	33790863	2.6054e+06	9793	11	9.4	0.095	-0.15705	S	6409792	1276295	412816	677937	185542	455471	86834	80.09	/	/	/
K562_cell_062	2845517	32051982	2.06895e+06	9491	13.85	9.12	-0.11632	-0.08268	G1	6380643	859309	275988	446144	137177	253463	69296	86.53	/	/	/
K562_cell_063	86923	29841660	11572	2664	10	8.18	-0.00732	-0.11313	G1	6199896	756543	276691	403914	75938	236946	62964	87.8	/	/	/
BJ_cell_032	2316794	16711087	1.94112e+06	8130	11.42	4.49	-0.3972	-0.40386	G1	3717270	765141	263343	378614	123184	216169	57335	79.42	/	/	/
BJ_cell_032	2316794	16711087	1.94112e+06	8130	11.42	4.49	-0.3972	-0.40386	G1	3717270	765141	263343	378614	123184	216169	57335	79.42	/	/	/
BJ_cell_033	4269095	15039644	3.59227e+06	9553	12.67	4.61	-0.38518	-0.33507	G1	3002194	769465	239181	420021	110263	260602	69910	74.37	/	/	/
BJ_cell_033	4269095	15039644	3.59227e+06	9553	12.67	4.61	-0.38518	-0.33507	G1	3002194	769465	239181	420021	110263	260602	69910	74.37	/	/	/
BJ_cell_034	5122599	12679980	3.67248e+06	8979	11.1	4.86	-0.40066	-0.39191	G1	2289723	416539	139244	221939	55356	122941	38324	81.81	/	/	/
BJ_cell_034	5122599	12679980	3.67248e+06	8979	11.1	4.86	-0.40066	-0.39191	G1	2289723	416539	139244	221939	55356	122941	38324	81.81	/	/	/
BJ_cell_035	4332880	12261025	3.31624e+06	9417	8.34	6.49	0.04882	-0.09062	S	2146909	437361	142681	234035	60645	145245	37462	79.63	/	/	/
BJ_cell_035	4332880	12261025	3.31624e+06	9417	8.34	6.49	0.04882	-0.09062	S	2146909	437361	142681	234035	60645	145245	37462	79.63	/	/	/
BJ_cell_036	5512276	12132154	4.06157e+06	9634	8.75	5.43	-0.23768	-0.16704	G1	2206471	478691	166604	250829	61258	157815	37941	78.31	/	/	/
BJ_cell_036	5512276	12132154	4.06157e+06	9634	8.75	5.43	-0.23768	-0.16704	G1	2206471	478691	166604	250829	61258	157815	37941	78.31	/	/	/
BJ_cell_037	5661957	15912680	4.2716e+06	10000	8.72	4.63	-0.38254	-0.36868	G1	2916076	561067	190802	303571	66694	187993	47123	80.76	/	/	/
BJ_cell_037	5661957	15912680	4.2716e+06	10000	8.72	4.63	-0.38254	-0.36868	G1	2916076	561067	190802	303571	66694	187993	47123	80.76	/	/	/
BJ_cell_038	1704724	19053781	1.22058e+06	9037	7.65	7.57	-0.00589	-0.08561	G1	3242457	828143	264109	456745	107289	288228	69895	74.46	/	/	/
BJ_cell_038	1704724	19053781	1.22058e+06	9037	7.65	7.57	-0.00589	-0.08561	G1	3242457	828143	264109	456745	107289	288228	69895	74.46	/	/	/
BJ_cell_039	3192425	25047858	2.37961e+06	9078	8.02	6.36	-0.24788	-0.1408	G1	3732214	796748	268279	422558	105911	261875	69516	78.65	/	/	/
BJ_cell_039	3192425	25047858	2.37961e+06	9078	8.02	6.36	-0.24788	-0.1408	G1	3732214	796748	268279	422558	105911	261875	69516	78.65	/	/	/
BJ_cell_040	1538907	18443261	1.2095e+06	8574	10.13	6.9	-0.34955	-0.37108	G1	2819522	625234	203969	338126	83139	209015	52645	77.82	/	/	/
BJ_cell_040	1538907	18443261	1.2095e+06	8574	10.13	6.9	-0.34955	-0.37108	G1	2819522	625234	203969	338126	83139	209015	52645	77.82	/	/	/
BJ_cell_041	5464014	22518408	4.12235e+06	9203	7.13	5.32	-0.17633	0.27685	G2M	3530031	766430	261204	395784	109442	229215	66440	78.29	/	/	/
BJ_cell_041	5464014	22518408	4.12235e+06	9203	7.13	5.32	-0.17633	0.27685	G2M	3530031	766430	261204	395784	109442	229215	66440	78.29	/	/	/
BJ_cell_042	4559913	19967146	3.47425e+06	9435	6.59	4.96	0.3376	-0.02417	S	3011157	810232	212395	464977	132860	285612	79181	73.09	/	/	/
BJ_cell_042	4559913	19967146	3.47425e+06	9435	6.59	4.96	0.3376	-0.02417	S	3011157	810232	212395	464977	132860	285612	79181	73.09	/	/	/
BJ_cell_043	4769066	17455424	3.62005e+06	11120	7.99	4.51	-0.13504	0.62581	G2M	2801377	1098755	259314	778363	61078	344792	367170	60.78	/	/	/
BJ_cell_043	4769066	17455424	3.62005e+06	11120	7.99	4.51	-0.13504	0.62581	G2M	2801377	1098755	259314	778363	61078	344792	367170	60.78	/	/	/
BJ_cell_044	4194389	18712485	3.173e+06	9408	8.46	6.13	-0.38642	-0.27478	G1	2948340	733118	239221	389370	104527	237461	59820	75.13	/	/	/
BJ_cell_044	4194389	18712485	3.173e+06	9408	8.46	6.13	-0.38642	-0.27478	G1	2948340	733118	239221	389370	104527	237461	59820	75.13	/	/	/
BJ_cell_045	4928325	18430477	3.795e+06	9742	7.89	5.6	-0.10517	0.46564	G2M	1779379	777705	233935	459192	84578	300866	73953	56.29	/	/	/
BJ_cell_045	4928325	18430477	3.795e+06	9742	7.89	5.6	-0.10517	0.46564	G2M	1779379	777705	233935	459192	84578	300866	73953	56.29	/	/	/
BJ_cell_046	2689979	27219092	2.00769e+06	8967	9.02	6.92	-0.348	-0.30912	G1	4265726	716181	245087	363597	107497	222451	58728	83.21	/	/	/
BJ_cell_046	2689979	27219092	2.00769e+06	8967	9.02	6.92	-0.348	-0.30912	G1	4265726	716181	245087	363597	107497	222451	58728	83.21	/	/	/
BJ_cell_047	4272766	31849605	3.3595e+06	10881	8.07	5.35	-0.14919	0.56151	G2M	4012206	1510812	444452	685051	381309	432260	99509	62.34	/	/	/
BJ_cell_047	4272766	31849605	3.3595e+06	10881	8.07	5.35	-0.14919	0.56151	G2M	4012206	1510812	444452	685051	381309	432260	99509	62.34	/	/	/
BJ_cell_048	5570627	32393034	4.24973e+06	9670	6.71	6.13	-0.04416	-0.01138	G1	5136055	834269	279976	447512	106781	257686	68771	83.76	/	/	/
BJ_cell_048	5570627	32393034	4.24973e+06	9670	6.71	6.13	-0.04416	-0.01138	G1	5136055	834269	279976	447512	106781	257686	68771	83.76	/	/	/
BJ_cell_049	4722999	30891850	3.50344e+06	8769	6.44	6.65	-0.17993	-0.03424	G1	4953482	688446	226907	349484	112055	199860	59036	86.1	/	/	/
BJ_cell_049	4722999	30891850	3.50344e+06	8769	6.44	6.65	-0.17993	-0.03424	G1	4953482	688446	226907	349484	112055	199860	59036	86.1	/	/	/
BJ_cell_050	5782130	18650001	4.34513e+06	9670	7.57	5.85	-0.38226	-0.27386	G1	2903797	423095	136275	223178	63642	134495	35047	85.43	/	/	/
BJ_cell_050	5782130	18650001	4.34513e+06	9670	7.57	5.85	-0.38226	-0.27386	G1	2903797	423095	136275	223178	63642	134495	35047	85.43	/	/	/
BJ_cell_051	2616322	20910804	1.94249e+06	9575	6.54	6.93	0.02119	-0.05498	S	3170782	497548	140615	281618	75315	156208	52858	84.31	/	/	/
BJ_cell_051	2616322	20910804	1.94249e+06	9575	6.54	6.93	0.02119	-0.05498	S	3170782	497548	140615	281618	75315	156208	52858	84.31	/	/	/
BJ_cell_052	3375218	27693460	2.43406e+06	9242	7.11	6.83	-0.34085	-0.28101	G1	3475647	479255	144507	258013	76735	146381	43161	86.21	/	/	/
BJ_cell_052	3375218	27693460	2.43406e+06	9242	7.11	6.83	-0.34085	-0.28101	G1	3475647	479255	144507	258013	76735	146381	43161	86.21	/	/	/
BJ_cell_053	4860752	22094283	3.71605e+06	9770	8	6.61	-0.29764	-0.25741	G1	3113069	599601	193866	296021	109714	166149	50676	80.74	/	/	/
BJ_cell_053	4860752	22094283	3.71605e+06	9770	8	6.61	-0.29764	-0.25741	G1	3113069	599601	193866	296021	109714	166149	50676	80.74	/	/	/
BJ_cell_054	5274801	24655583	4.05101e+06	10117	9.1	6.13	0.06535	0.13153	G2M	4524199	1070186	333545	595978	140663	374675	85350	76.35	/	/	/
BJ_cell_054	5274801	24655583	4.05101e+06	10117	9.1	6.13	0.06535	0.13153	G2M	4524199	1070186	333545	595978	140663	374675	85350	76.35	/	/	/
BJ_cell_055	3617108	23041993	2.66831e+06	8589	7.25	6.71	-0.32766	-0.28712	G1	3455951	634607	202914	333435	98258	192788	58643	81.64	/	/	/
BJ_cell_055	3617108	23041993	2.66831e+06	8589	7.25	6.71	-0.32766	-0.28712	G1	3455951	634607	202914	333435	98258	192788	58643	81.64	/	/	/
BJ_cell_056	4153707	25216489	3.32875e+06	8608	10.57	6.23	-0.41134	-0.38045	G1	4156970	604410	211300	308981	84129	182000	49563	85.46	/	/	/
BJ_cell_056	4153707	25216489	3.32875e+06	8608	10.57	6.23	-0.41134	-0.38045	G1	4156970	604410	211300	308981	84129	182000	49563	85.46	/	/	/
BJ_cell_057	4257690	19954580	3.10654e+06	8458	8.56	5.46	-0.1132	-0.03457	G1	2779070	490058	163060	256494	70504	148266	40103	82.37	/	/	/
BJ_cell_057	4257690	19954580	3.10654e+06	8458	8.56	5.46	-0.1132	-0.03457	G1	2779070	490058	163060	256494	70504	148266	40103	82.37	/	/	/
BJ_cell_058	4755071	30426364	3.57513e+06	9289	9.21	5.72	-0.32994	-0.32727	G1	4841467	629223	229385	323032	76806	199760	50592	87	/	/	/
BJ_cell_058	4755071	30426364	3.57513e+06	9289	9.21	5.72	-0.32994	-0.32727	G1	4841467	629223	229385	323032	76806	199760	50592	87	/	/	/
BJ_cell_059	5966056	24800236	4.55116e+06	9353	8.91	4.53	-0.03617	0.37041	G2M	3596812	667911	211933	379619	76359	249780	54963	81.43	/	/	/
BJ_cell_059	5966056	24800236	4.55116e+06	9353	8.91	4.53	-0.03617	0.37041	G2M	3596812	667911	211933	379619	76359	249780	54963	81.43	/	/	/
BJ_cell_060	4789841	21358474	3.63783e+06	10794	8.51	6.63	-0.16321	-0.25139	G1	3168289	776650	275509	382325	118816	229318	61493	75.49	/	/	/
BJ_cell_060	4789841	21358474	3.63783e+06	10794	8.51	6.63	-0.16321	-0.25139	G1	3168289	776650	275509	382325	118816	229318	61493	75.49	/	/	/
BJ_cell_061	5041483	19802605	3.81507e+06	10105	7.74	5.31	0.02419	-0.22725	S	3146948	471852	140851	257476	73525	154179	40728	85.01	/	/	/
BJ_cell_061	5041483	19802605	3.81507e+06	10105	7.74	5.31	0.02419	-0.22725	S	3146948	471852	140851	257476	73525	154179	40728	85.01	/	/	/
BJ_cell_062	4471188	17103462	3.33878e+06	9943	8.33	5.86	-0.19595	-0.28493	G1	2522444	516163	183268	265307	67588	168180	36644	79.54	/	/	/
BJ_cell_062	4471188	17103462	3.33878e+06	9943	8.33	5.86	-0.19595	-0.28493	G1	2522444	516163	183268	265307	67588	168180	36644	79.54	/	/	/
BJ_cell_063	1796433	23544697	1.30044e+06	9630	9.56	5.61	-0.07294	0.35737	G2M	3373645	1044122	356158	574549	113415	391601	76694	69.05	/	/	/
BJ_cell_063	1796433	23544697	1.30044e+06	9630	9.56	5.61	-0.07294	0.35737	G2M	3373645	1044122	356158	574549	113415	391601	76694	69.05	/	/	/

## Sheet: Table2 LiMCA MOE Cell Info
Cell	Cluster	Read number (RNA)	Read number (genomic)	Count (RNA)	Genes (detected)	Mitocondria rna (%)	Ribosome rna (%)	Raw contacts	Contacts	Contacts (short cis)	Contacts (long cis)	Contacts (trans)	Contacts (imputed)	20kb RMS RMSD (-Sr1m -c1 -r10m -c2)	20kb RMS RMSD (-Sr1m -c1)	%duplication (contacts)
p003-bdf1_001	iOSN	4144929	14343637	1.65725e+06	4703	6.17	3.02	1486131	770968	184360	323586	263022	326467	0.761	/	48.12
p003-bdf1_002	progenitor-2	4385616	20843634	2.61836e+06	5033	14.68	11.93	3655845	1066343	224092	516325	325926	453648	0.472	/	70.83
p003-bdf1_003	progenitor-2	4276909	17090664	2.05522e+06	4564	27.9	7.16	1260178	586031	105156	305587	175288	241205	0.77	/	53.5
p003-bdf1_004	progenitor-2	5043425	15997596	2.88379e+06	5966	19.36	7.67	1430122	630492	116622	330980	182890	259329	0.741	/	55.91
p003-bdf1_005	iOSN	3554923	14150136	1.62178e+06	3275	35.37	5.14	2449150	1315659	160608	415509	739542	528072	6.023	/	46.28
p003-bdf1_006	progenitor-2	3606009	19796965	1.56128e+06	3757	16.86	8.29	2465052	1018056	179247	486573	352236	446793	0.5	/	58.7
p003-bdf1_007	progenitor-2	4333442	21263870	2.43858e+06	4976	19.9	5.21	2704618	1088062	201816	547571	338675	493284	0.434	/	59.77
p003-bdf1_008	iOSN	4557787	18337526	2.15729e+06	3828	11.54	6.59	2459459	986909	179678	514208	293023	436374	5.894	/	59.87
p003-bdf1_009	progenitor-1	4537814	13115981	2.33981e+06	5517	20.17	4.87	2182538	954795	199862	402423	352510	432272	6.685	/	56.25
p003-bdf1_010	progenitor-2	4299302	15653120	1.98042e+06	5190	19.82	6.19	2782415	1224068	247040	617001	360027	510019	12.857	/	56.01
p003-bdf1_011	progenitor-2	3902626	18932881	1.57104e+06	6019	21.88	8.14	2864149	1078934	178805	420516	479613	519195	7.055	/	62.33
p003-bdf1_012	progenitor-2	3266483	22963402	1.64533e+06	5029	17.77	12.5	2447089	1054407	166815	576791	310801	482061	4.819	/	56.91
p003-bdf1_013	progenitor-1	3222120	18021779	1.4926e+06	4076	34.96	3.31	3725510	1377860	323959	582175	471726	676019	8.55	/	63.02
p003-bdf1_014	progenitor-2	2422318	23023566	944741	3855	17.88	7.81	3827832	1405876	213234	727946	464696	685124	0.357	/	63.27
p003-bdf1_015	progenitor-2	4543032	15094992	2.38376e+06	2455	25.59	9.36	3259731	1301813	214523	725659	361631	592683	12.475	/	60.06
p003-bdf1_016	iOSN	3988843	18129828	2.13303e+06	5466	19.98	3.83	3649937	1475141	401426	618657	455058	626447	0.589	/	59.58
p003-bdf1_017	progenitor-2	3280059	17709620	1.38614e+06	4001	22.89	4.74	3523818	1277800	259805	624536	393459	587647	0.455	/	63.74
p003-bdf1_018	progenitor-1	3331228	19390887	1.21355e+06	3834	22.06	3.35	2807899	874935	154033	359151	361751	415183	7.967	/	68.84
p003-bdf1_019	progenitor-2	2853861	18399853	1.28714e+06	4678	19.51	5.86	2413784	999793	177165	524273	298355	449156	0.395	/	58.58
p003-bdf1_020	progenitor-2	4034327	17366710	1.71697e+06	3308	26.63	8.41	3308769	1357074	197715	750803	408556	649874	0.384	/	58.99
p003-bdf1_021	progenitor-2	5256780	12803886	2.52045e+06	4065	15.48	9.61	1877166	963670	178480	525831	259359	442043	0.443	/	48.66
p003-bdf1_022	progenitor-1	3308054	16107452	733960	2382	19.2	1.8	3075190	1069701	183999	459450	426252	506038	13.275	/	65.22
p003-bdf1_023	progenitor-2	4409031	15105837	2.20877e+06	4759	19.08	9.11	2872682	1149875	175843	630171	343861	545426	0.598	/	59.97
p003-bdf1_024	progenitor-2	3298328	14654535	1.0303e+06	2478	34.73	5.48	1530268	750112	141254	405518	203340	293628	16.406	/	50.98
p003-bdf1_025	iOSN	4121222	14936560	1.55812e+06	4109	21.78	3.56	2343018	1034514	253815	448032	332667	459298	0.682	/	55.85
p003-bdf1_026	iOSN	4808850	20182247	2.20348e+06	3587	19.86	6.72	3446487	1203282	320301	617720	265261	523121	0.664	/	65.09
p003-bdf1_027	progenitor-2	4346683	19860912	2.00202e+06	3202	16.56	14.21	2286955	978363	167717	556076	254570	464238	0.537	/	57.22
p003-bdf1_028	progenitor-2	3503827	8985459	617993	1767	33.76	3.29	607867	222352	41464	89484	91404	122925	41.574	/	63.42
p003-bdf1_029	progenitor-2	4068269	13755383	1.57059e+06	2903	35.06	7.04	2131511	915610	173720	548579	193311	424729	17.763	/	57.04
p003-bdf1_030	mOSN	5378362	21661197	2.95853e+06	4715	24	4.13	3066226	1538350	359627	785126	393597	655345	4.987	0.463	49.83
p003-bdf1_031	progenitor-2	5147686	18026507	2.60997e+06	4471	15.18	8.05	3013757	1098822	190812	656257	251753	496842	0.457	/	63.54
p003-bdf1_032	progenitor-2	3637711	7404	2.26513e+06	5347	15.36	3.82	771	734	149	317	268	100			4.8
p003-bdf1_033	iOSN	2820251	19733173	1.87383e+06	7160	17.73	5.91	2138575	984190	164644	401231	418315	424493	6.276	/	53.98
p003-bdf1_034	progenitor-1	3587520	13535196	2.41313e+06	6606	8.96	8.52	1418974	652559	108475	255959	288125	247817	14.38	/	54.01
p003-bdf1_035	mOSN	3539852	12687633	2.4001e+06	7932	7.9	2.09	2278152	812294	159707	316980	335607	361891	0.57	/	64.34
p003-bdf1_036	mOSN	3847728	13446546	2.55802e+06	8423	9.32	2.52	1901389	1120420	210309	449541	460570	462033	0.404	/	41.07
p003-bdf1_037	progenitor-2	3395614	17466397	2.15236e+06	5207	17.67	7.1	1469176	687677	131400	359772	196505	290780	0.568	/	53.19
p003-bdf1_038	iOSN	3821894	15430679	2.33523e+06	7071	12.6	3.55	1319591	671956	159279	259696	252981	286315	0.746	/	49.08
p003-bdf1_039	iOSN	3847187	13532438	2.53654e+06	7567	8.17	1.48	2030293	901238	155366	318554	427318	442902	0.754	/	55.61
p003-bdf1_040	progenitor-2	2824919	15617265	1.91812e+06	5981	14.1	8.81	403984	236082	87807	92762	55513	53085	41.023	/	41.56
p003-bdf1_041	iOSN	2819622	17279400	1.61692e+06	6352	13.01	4.47	2055360	949775	224669	349108	375998	423476	0.536	/	53.79
p007-bc_001	iOSN	4323784	34987646	2.56787e+06	8661	9.4	2.32	6951458	696850	130546	203057	363247	526068	16.429	/	89.98
p007-bc_002	iOSN	5330598	38709443	3.52593e+06	10226	8.98	1.92	9338691	802491	196668	289242	316581	630676	0.331	/	91.41
p007-bc_003	iOSN	4491069	39686412	2.33522e+06	6807	9.28	2.6	8987872	797220	219524	280817	296879	626395	0.693	/	91.13
p007-bc_004	progenitor-2	5346704	12751472	3.03554e+06	7487	10.45	2.75	1898765	643977	143958	233558	266461	462037	14.716	/	66.08
p007-bc_005	progenitor-2	4756616	35281003	3.09569e+06	9720	10.38	2.27	5877171	576594	136860	272427	167307	441049	2.124	/	90.19
p007-bc_006	progenitor-2	4804527	44130747	2.92707e+06	8140	9.63	3.69	7824046	719024	160584	310490	247950	561403	12.672	1.14	90.81
p007-bc_007	mOSN	4729576	38458548	3.14605e+06	9375	10.86	1.79	7549746	741219	170447	253212	317560	553691	8.514	/	90.18
p007-bc_008	progenitor-2	4282337	12627061	2.70305e+06	8652	9.63	3.92	2441028	953534	103659	175154	674721	440307	15.767	/	60.94
p007-bc_009	iOSN	4273288	41690509	2.61301e+06	7035	8.88	2.45	8589650	737448	191097	292174	254177	573925	0.443	/	91.41
p007-bc_010	mOSN	5226633	30527566	3.05452e+06	7500	8.06	1.28	8174412	771727	185738	293796	292193	607256	0.522	/	90.56
p007-bc_011	mOSN	5179330	79377871	2.74835e+06	6626	6.77	1.15	6773869	647050	136101	195684	315265	522120	2.594	/	90.45
p007-bc_012	progenitor-2	4991445	26086367	3.34201e+06	9682	12.67	2.38	6692111	2806790	476540	938273	1391977	1842724	6.902	/	58.06
p007-bc_013	progenitor-2	4251213	19601143	2.6786e+06	8604	10.1	2.54	2534023	628498	148858	304688	174952	485789	2.073	/	75.2
p007-bc_014	progenitor-2	4700168	20998493	2.97548e+06	7311	11.98	3.61	3522843	541667	132134	232437	177096	437112	0.531	/	84.62
p007-bc_015	progenitor-2	4091683	26094086	2.74559e+06	8373	7.03	3.18	3336526	841719	195914	446719	199086	673241	0.341	/	74.77
p007-bc_016	progenitor-2	3513408	19117672	1.99762e+06	4845	10.19	4.32	2766600	445823	104977	224529	116317	347531	8.334	/	83.89
p007-bc_017	mOSN	3833825	19309523	2.64909e+06	8259	8.73	1.48	4148056	615996	152657	235156	228183	495533	0.404	/	85.15
p007-bc_018	progenitor-2	3403201	21999580	2.22673e+06	8069	6.25	3.16	4404837	950958	231176	390961	328821	740719	4.454	1.073	78.41
p007-bc_019	progenitor-2	3553542	27317604	2.3986e+06	8355	10.79	2.7	3593171	496297	137420	233213	125664	389387	0.64	/	86.19
p007-bc_020	iOSN	3713141	18846521	2.02036e+06	6626	7.55	1.48	4419950	621415	153479	214743	253193	501230	0.464	/	85.94
p007-bdf1_001	progenitor-1	1892639	13478897	1.01898e+06	4112	6.18	2.44	1194819	735976	181396	380618	173962	260642	0.844	/	38.4
p007-bdf1_002	progenitor-2	1922662	16524239	912217	2324	9.2	2.62	1202239	576491	179082	246025	151384	220489	1.263	/	52.05
p007-bdf1_003	progenitor-2	2126723	14875609	1.29753e+06	3925	8.33	1.84	1007167	529415	170817	217997	140601	197711	1.974	/	47.44
p007-bdf1_004	mOSN	2286021	13426913	1.36594e+06	3946	6.06	0.64	1187030	595589	121903	207322	266364	282470	1.106	/	49.83
p007-bdf1_005	progenitor-2	2143842	13817267	947752	2374	11.69	0.92	1220572	563891	140368	238502	185021	234053	17.72	/	53.8
p007-bdf1_006	iOSN	2033000	16895394	1.14223e+06	4019	4.32	1.17	2039402	894444	250482	284859	359103	409225	0.603	/	56.14
p007-bdf1_007	mOSN	1908888	15045735	964361	3627	8.68	0.83	785205	355731	84488	153116	118127	134921	17.264	/	54.7
p007-bdf1_008	iOSN	2957105	12334693	1.65277e+06	4132	6.85	0.67	891019	423184	96255	154788	172141	182808	1.458	/	52.51
p007-bdf1_009	mOSN	2658630	13231089	1.62131e+06	5249	3.39	0.62	1328773	590896	142713	214532	233651	262315	1.025	/	55.53
p007-bdf1_010	iOSN	2054480	20546040	654839	3844	5.07	1.7	2435391	893222	232216	319383	341623	396446	0.685	/	63.32
p007-bdf1_011	progenitor-1	2552219	13220913	1.49487e+06	4503	10.97	3.21	484601	255079	65418	125934	63727	89360	22.191	/	47.36
p007-bdf1_012	progenitor-1	2236483	12061339	998177	1456	4.45	1.85	1321659	749206	191221	422583	135402	293305	0.814	/	43.31
p007-bdf1_013	progenitor-2	2537994	18060465	1.56574e+06	3419	8.88	2.1	1084119	437972	98950	176710	162312	167820	1.329	/	59.6
p007-bdf1_014	progenitor-1	2213964	21973778	1.05062e+06	2017	3.52	2.54	1616243	815989	216762	458034	141193	309972	12.025	/	49.51
p007-bdf1_015	progenitor-2	2403812	17738942	1.59332e+06	4487	8.73	2.4	1027847	571722	177155	312196	82371	190615	19.508	/	44.38
p007-bdf1_016	progenitor-1	2009430	21752617	574568	3160	9.34	1.63	451113	279795	64385	144180	71230	92153	9.548	/	37.98
p007-bdf1_017	progenitor-2	2157432	18135089	1.27627e+06	4102	7.77	2.31	1874140	890808	237384	459775	193649	356222	12.115	/	52.47
p007-bdf1_018	iOSN	1888093	21609894	286365	722	39.13	4.02	1351351	485826	134394	221069	130363	184037	13.907	/	64.05
p007-bdf1_019	iOSN	2444675	13366897	1.3753e+06	2673	8.72	2.56	1196083	536767	140829	257295	138643	223881	1.037	/	55.12
p007-bdf1_020	iOSN	1981887	14520032	895779	1817	13.67	1.85	1079735	316270	57625	119851	138794	115964	1.384	/	70.71
p007-bdf1_021	iOSN	3103434	19687855	1.73722e+06	2933	8.69	1.58	2346826	793983	242523	329469	221991	318699	0.825	/	66.17
p007-bdf1_022	progenitor-2	2901278	13967787	1.59688e+06	2408	10.72	0.85	1504413	698426	207730	340936	149760	280240	13.049	/	53.57
p007-bdf1_023	progenitor-2	2864356	11917512	1.92081e+06	3446	9.38	2.92	861251	428861	105866	250447	72548	163722	1.412	/	50.2
p007-bdf1_024	progenitor-2	2663787	12514382	1.54891e+06	3420	9.9	0.76	1099136	543004	154480	259742	128782	211789	3.937	/	50.6
p007-bdf1_025	progenitor-1	2522393	10927135	1.48655e+06	2796	7.58	1.83	700415	394196	101767	203213	89216	152960	15.64	/	43.72
p007-bdf1_026	progenitor-2	1258371	16858364	611552	3614	8.87	1.38	1013633	540909	163221	274213	103475	183936	17.82	/	46.64
p007-bdf1_027	progenitor-2	2432110	12367901	1.45334e+06	2937	16.97	0.99	1209527	536413	181395	228774	126244	214913	19.41	/	55.65
p007-bdf1_028	progenitor-2	2845700	21092232	1.69122e+06	2935	10.84	1.29	1862589	946726	221578	380789	344359	337406	11.623	/	49.17
p007-bdf1_029	progenitor-2	2847171	14086430	1.709e+06	2412	10.36	1.05	1174058	515697	170504	230907	114286	181088	1.423	/	56.08
p007-bdf1_030	progenitor-1	2040843	17488470	1.05859e+06	2344	12.21	2.59	929326	407473	108205	218981	80287	149573	21.49	/	56.15
p007-bdf1_031	progenitor-2	2385991	9235244	1145766	1358	16.62	2.37	696214	413144	138462	191883	82799	149452	1.339	/	40.66
p007-bdf1_032	progenitor-1	2473130	15031405	1.21467e+06	1952	15.72	1.5	1391243	576592	169062	256807	150723	234594	2.299	1.007	58.56
p007-bdf1_033	progenitor-2	2549139	15998620	1.1e+06	1560	16.3	1.47	1231658	528155	154074	243219	130862	213717	10.193	/	57.12
p007-bdf1_034	progenitor-2	2721732	13576726	1.33189e+06	2473	10.98	2.06	614165	348973	121706	154761	72506	112746	2.677	/	43.18
p007-bdf1_035	progenitor-2	2630092	18027491	1.82234e+06	3596	11.25	2.97	884093	424857	127431	218070	79356	147484	12.607	/	51.94
p007-bdf1_036	progenitor-2	2519238	14092987	1.40574e+06	2608	21.03	2.3	629003	333671	96378	169606	67687	119519	24.021	/	46.95
p007-bdf1_037	progenitor-2	2238546	14350312	1.42119e+06	2828	6.56	1.5	655894	341841	103186	179308	59347	114389	22.594	/	47.88
p007-bdf1_038	progenitor-2	2406571	6847496	1.43252e+06	2726	13.38	1.32	306422	199390	60132	100505	38753	67473	27.532	/	34.93
p007-bdf1_039	mOSN	2481951	14817996	1.59667e+06	3965	8.77	0.97	574078	306962	88173	146919	71870	108461	12.069	/	46.53
p007-bdf1_040	iOSN	2241490	6946522	1.45194e+06	2574	13.13	2.94	463915	296635	89010	106701	100924	126011	1.441	/	36.06
p007-bdf1_041	mOSN	2882130	5193148	1.976e+06	2717	7.66	0.65	403314	266117	80891	96462	88764	109351	2.128	/	34.02
p007-bdf1_042	iOSN	2785798	16935580	1.46925e+06	5868	6.58	1.43	1105286	473226	147792	183770	141664	190341	1.4	/	57.19
p007-bdf1_043	progenitor-2	2383279	6734917	1.53426e+06	5245	11.44	1.27	363455	233170	72729	116167	44274	80810	26.532	/	35.85
p007-bdf1_044	progenitor-2	2392361	17338233	1.40039e+06	4565	14.71	4.22	622722	331847	84298	184656	62893	101037	8.175	/	46.71
p007-bdf1_045	progenitor-1	3392523	13987958	1.5601e+06	4488	14.3	4.2	1795486	808406	250259	419005	139142	304029	12.498	1.213	54.98
p007-bdf1_046	iOSN	3293837	15310002	1.7597e+06	4702	8.8	5.44	1106221	496138	123506	217159	155473	191353	2.829	1.063	55.15
p007-bdf1_047	iOSN	3506583	14215719	2.21666e+06	5966	7.41	2.75	786786	321634	76881	126325	118428	109459	2.497	/	59.12
p007-bdf1_048	iOSN	3555041	10536533	2.16047e+06	6876	8.38	2.69	1594526	776429	257388	334058	184983	291781	1.907	1.256	51.31
p007-bdf1_049	progenitor-2	3594348	14987354	2.01501e+06	5649	12.57	7.67	2024832	773504	199787	365590	208127	318956	0.797	/	61.8
p007-bdf1_050	iOSN	3640729	15829351	1.97944e+06	7488	17.62	3.16	2238966	926411	217616	307761	401034	416273	3.774	/	58.62
p007-bdf1_051	progenitor-1	2693723	19242283	1.32517e+06	4446	13.25	6.37	1708377	747130	211053	312443	223634	290031	0.744	/	56.27
p007-bdf1_052	iOSN	2935651	15254913	1.64169e+06	6005	7.84	2.95	1623672	766614	223670	319121	223823	300274	1.113	/	52.79
p007-bdf1_053	iOSN	3088563	16878524	1.69971e+06	4631	11.02	4.42	1569030	690312	174762	303125	212425	279211	0.833	/	56
p007-bdf1_054	iOSN	3015236	13835903	1.67076e+06	7880	15.19	4.08	1732483	828897	262151	303299	263447	331068	1.362	/	52.16
p007-bdf1_055	iOSN	3081911	12259178	1.76418e+06	6457	12.53	3.47	1795241	645289	188844	243916	212529	255337	0.995	/	64.06
p007-bdf1_056	progenitor-2	2582901	12799502	1.10597e+06	6089	15.86	4.44	1783235	697795	175396	311640	210759	295499	0.67	/	60.87
p007-bdf1_057	progenitor-2	3135646	10951596	1.59471e+06	5537	12.07	3.61	2070180	799559	216306	405528	177725	331010	10.164	/	61.38
p007-bdf1_058	iOSN	3271880	16060391	1.798e+06	5932	10.57	3.69	2198815	913917	270990	349712	293215	380355	0.969	/	58.44
p007-bdf1_059	iOSN	3165974	18333294	1608171	4782	10.42	3.75	2247503	881831	236287	359113	286431	374129	2.252	1.415	60.76
p007-bdf1_060	progenitor-1	2736514	12108382	1.36383e+06	6590	19.95	3.13	1575995	672794	171855	281679	219260	263461	13.698	/	57.31
p007-bdf1_061	mOSN	4283340	15807196	2.5124e+06	5980	8.04	1.63	1475368	616116	185386	254385	176345	223695	1.278	/	58.24
p007-bdf1_062	progenitor-2	4097387	15268229	2.5477e+06	6689	8.97	6.35	1655087	690886	174357	378040	138489	254261	1.263	/	58.26
p007-bdf1_063	iOSN	3442527	20289799	1.57944e+06	4008	16.7	4.95	994592	479726	106488	235963	137275	168021	24.456	/	51.77
p007-bdf1_064	progenitor-2	3806798	17349227	2.41659e+06	10627	10.63	4.53	1887300	1039276	218054	410566	410656	360014	0.544	/	44.93
p007-bdf1_065	iOSN	4691916	12126926	2.55939e+06	5333	16.23	4.36	1620384	758973	195698	310062	253213	319990	0.732	/	53.16
p007-bdf1_066	iOSN	4731870	11509494	2.82623e+06	6988	15.18	4.87	1647381	813232	208063	371507	233662	338366	0.698	/	50.63
p007-bdf1_067	progenitor-1	3621879	12941080	2.00574e+06	6816	11.1	4.35	1999842	777232	192272	387897	197063	311147	1.061	/	61.14
p007-bdf1_068	progenitor-1	3740496	13697124	2262520	8303	15.79	3.53	1490314	666099	180982	311278	173839	250208	1.014	/	55.3
p007-bdf1_069	iOSN	3825725	17413966	2.09286e+06	6781	10.71	3.31	2419927	1070958	267071	401605	402282	483113	0.644	/	55.74
p007-bdf1_070	progenitor-2	3633646	15955523	2.1695e+06	7877	17.28	4.63	1528997	781516	176229	356132	249155	274945	13.062	0.82	48.89
p007-bdf1_071	progenitor-2	3483168	14273360	1.87462e+06	4769	9.54	5.76	1343588	613392	137026	306493	169873	242892	1.279	/	54.35
p007-bdf1_072	progenitor-1	3791132	14931030	2.00812e+06	5166	15.86	5.8	1415821	638836	141274	269922	227640	249165	0.711	/	54.88
p007-bdf1_073	progenitor-2	4414331	19395371	2.74179e+06	6578	12.01	7.74	1576274	686455	163768	358956	163731	269414	0.891	/	56.45
p007-bdf1_074	progenitor-2	4466287	16793177	2.79429e+06	6469	12.56	6.88	1814260	1019940	285523	509163	225254	398145	0.672	/	43.78
p007-bdf1_075	iOSN	4119120	20159899	2.33643e+06	5641	13.91	4.54	1569480	726541	195518	331994	199029	285809	0.872	/	53.71
p007-bdf1_076	iOSN	3854889	21258719	1.9788e+06	5480	9.05	2.94	1287900	562410	137809	217390	207211	217308	1.398	/	56.33
p007-bdf1_077	progenitor-2	3957461	15234195	2.29493e+06	6141	13.06	8.51	1616347	775451	178324	395219	201908	320080	1.134	/	52.02
p007-bdf1_078	progenitor-2	3671385	20110036	2.13408e+06	7132	11.1	5.2	1379586	663444	155322	335356	172766	262356	0.762	/	51.91
p007-bdf1_079	progenitor-2	3788301	18296853	1.79607e+06	5647	10.88	4.98	2400947	1032447	247137	535479	249831	449865	0.553	/	57
p007-bdf1_080	progenitor-2	3547994	13221110	1.97045e+06	6665	9.77	5.79	1572100	687895	133566	367622	186707	299563	5.483	0.734	56.24
p007-bdf1_081	progenitor-2	3886930	13562000	2.14123e+06	9250	13.34	6.3	2066713	934718	189587	372637	372494	310710	11.192	/	54.77
p014-bc_001	mOSN	2633322	23585075	1.69924e+06	9116	15.73	3.44	1743430	392940	76079	90317	226544	237512	1.616	1.315	77.46
p014-bc_002	iOSN	2432101	18038778	1.25994e+06	6090	22.91	2.93	1730235	298001	70273	98385	129343	207137	1.166	/	82.78
p014-bc_003	mOSN	2856399	18843533	1.79688e+06	7973	23.6	2.02	2036977	300241	68519	77447	154275	214380	10.042	0.958	85.26
p014-bc_004	iOSN	2327069	11886191	1.35475e+06	7444	27.43	2.81	1048708	204724	42560	70870	91294	140024	12.891	1.327	80.48
p014-bc_005	mOSN	2015934	17986119	1.14267e+06	4602	21.96	2.31	1335513	226936	51821	77182	97933	160126	2.175	1.275	83.01
p014-bc_006	mOSN	3189479	11823652	1.95906e+06	7883	21.54	1.77	948412	146442	29247	39345	77850	102312	10.305	/	84.56
p014-bc_007	iOSN	2384605	8341970	1.26483e+06	4193	14.5	2.95	709058	145625	36628	47681	61316	94715	3.323	/	79.46
p014-bc_008	mOSN	2293807	23699600	1.35569e+06	5028	11.21	1.94	2234397	417215	96079	127732	193404	304577	0.813	/	81.33
p014-bc_009	mOSN	2417386	21648708	1.4986e+06	5407	21.54	1.72	1548694	293145	68266	106794	118085	208094	2.53	/	81.07
p014-bc_010	mOSN	2487726	14505450	1.54557e+06	5551	12.39	1.62	1711890	267713	51423	85179	131111	194230	0.902	/	84.36
p014-bc_011	iOSN	3226819	17067732	2.02781e+06	7897	27	2.64	1432082	217051	48838	64174	104039	163270	1.203	/	84.84
p014-bc_012	mOSN	3124442	11254365	2.06717e+06	7778	21.59	1.66	533711	235408	43843	66042	125523	135874	16.426	/	55.89
p014-bc_013	progenitor-2	2077375	10615584	1.33793e+06	6450	20.98	5.57	473406	177482	38090	63036	76356	111354	9.192	/	62.51
p014-bc_014	progenitor-2	2310468	13986180	1.50484e+06	8050	27.91	2.41	763215	290303	56460	102305	131538	183130	18.649	/	61.96
p014-bc_015	iOSN	2396461	12011848	1.34924e+06	4463	23.68	3.29	610900	239874	45263	72581	122030	157710	1.262	/	60.73
p014-bc_016	mOSN	2232163	7686411	1.26353e+06	4274	24.05	2.1	294312	118958	25092	33745	60121	71404	34.028	/	59.58
p014-bc_017	mOSN	3025708	6689311	1.9005e+06	7116	23.89	1.82	354937	133235	25576	33739	73920	80860	19.353	/	62.46
p014-bc_018	iOSN	3367967	10913112	2.22228e+06	8950	22.49	4.04	453202	225627	43075	82396	100156	131298	10.895	/	50.21
p014-bc_019	iOSN	2811216	10845945	1.76707e+06	7592	16.86	2.42	463122	233700	51979	60476	121245	132272	10.049	/	49.54
p014-bc_020	mOSN	1524326	9538836	618496	4387	29.65	3.06	437270	198579	43394	57764	97421	116469	1.557	1.271	54.59
p014-bc_021	mOSN	3578243	9150654	2.126e+06	5928	10.45	1.86	489684	202528	40529	52184	109815	122562	1.626	/	58.64
p014-bc_022	iOSN	3123329	8447285	1.84823e+06	6151	17.2	3.79	471902	181618	35022	49422	97174	113389	1.485	/	61.51
p014-bc_023	mOSN	3316296	6905157	2.05122e+06	7002	15.74	2.21	316514	128377	26079	35761	66537	79144	4.198	/	59.44
p014-bc_024	mOSN	2861400	14078801	1.76526e+06	6840	13.42	1.82	1315864	437646	83829	121285	232532	259885	1.397	/	66.74
p014-bc_025	iOSN	4014453	16965412	1.95172e+06	7336	19.5	2.01	1635643	457633	103374	152241	202018	303061	0.912	/	72.02
p014-bc_026	mOSN	5923328	14206473	3.98654e+06	6149	14.27	2.04	1254092	377123	85143	111166	180814	245923	1.431	/	69.93
p014-bc_027	iOSN	4954535	17883492	3.14455e+06	6511	12.77	2.2	1393253	421988	88991	135501	197496	277735	0.978	/	69.71
p014-bc_028	iOSN	4382957	21541780	2.43583e+06	6277	16.44	4.43	1866865	527106	115938	175449	235719	364858	0.678	/	71.77
p014-bc_029	iOSN	4545541	18006651	2.69654e+06	5862	15.65	3.09	1457715	437966	104015	170190	163761	295021	1.025	/	69.96
p014-bc_030	iOSN	5222140	13319320	3.41672e+06	9185	32.89	1.97	549299	265367	53552	86879	124936	155618	22.528	/	51.69
p014-bc_031	mOSN	5470942	19142185	3.61698e+06	6658	18.19	1.63	1792415	444312	102548	138848	202916	313449	0.652	/	75.21
p014-bc_032	progenitor-2	5647468	16008429	4.01797e+06	6373	18.07	2.4	1312539	422572	96068	157787	168717	281222	18.159	/	67.8
p014-bc_033	progenitor-2	1273956	9156808	29825.3	918	8.78	1.83	350968	179977	34460	50600	94917	109223	3.232	1.284	48.72
p014-bc_034	iOSN	5269476	8640851	3.3884e+06	7956	29.46	2.89	422504	187302	37338	54472	95492	113679	1.475	/	55.67
p014-bc_035	iOSN	5125176	8221565	3.35371e+06	7803	20.48	3.26	395745	174305	34380	52716	87209	102006	11.015	/	55.96
p014-bc_036	iOSN	4355897	12610443	2.847e+06	6848	21.51	4.01	646224	259928	50247	77151	132530	143883	22.534	/	59.78
p014-bc_037	mOSN	4973955	12539789	3.26539e+06	8312	26.18	2.13	744566	338221	68420	83158	186643	193787	10.744	/	54.57
p014-bc_038	mOSN	4045033	7322818	2.60327e+06	5978	26.58	1.81	317214	151997	33036	48310	70651	89708	20.267	/	52.08
p014-bc_039	iOSN	5315956	13642870	3.61805e+06	9266	27.03	2.56	699366	388181	86031	154441	147709	239532	12.478	/	44.5
p014-bc_040	iOSN	4599670	7326603	2.86056e+06	5964	20.49	2.57	367473	196605	48715	55508	92382	123463	1.784	/	46.5
p014-bc_041	progenitor-2	2156962	8903076	920434	5808	17.66	3.68	392683	176525	36958	66656	72911	107685	16.459	/	55.05
p014-bc_042	iOSN	4436763	8271831	2.86138e+06	6200	19.61	2.24	389760	161088	33946	48228	78914	99254	12.76	/	58.67
p014-bc_043	iOSN	5024088	5900701	3.47251e+06	8392	18.86	4.37	309287	133477	35866	48525	49086	80292	28.35	/	56.84
p014-bdf1_001	unknown	2824780	12485688	1.60982e+06	3422	18.19	6.41	1449700	518451	116751	275205	126495	175246	2.009	/	64.24
p014-bdf1_002	progenitor-1	2107928	12799448	946229	1914	26.13	3.33	1554052	675228	146504	342159	186565	272985	10.043	/	56.55
p014-bdf1_003	mOSN	1514464	14987614	660988	1466	59.67	1.21	1888186	938283	177113	390076	371094	385077	13.319	/	50.31
p014-bdf1_004	progenitor-2	1398317	13159148	515199	2888	20.24	3.93	1493586	749076	159776	440824	148476	281823	0.753	/	49.85
p014-bdf1_005	iOSN	2142591	14130588	1.12284e+06	2849	35.93	3.32	1861054	776147	175742	312750	287655	318352	0.729	/	58.3
p014-bdf1_006	unknown	2361678	19133541	1.29321e+06	4490	15.77	5.68	1982546	827710	187610	434122	205978	315015	0.684	/	58.25
p014-bdf1_007	progenitor-2	1853912	13857395	1.04671e+06	2814	34.78	12.61	1882890	1086699	142772	363061	580866	291242	1.446	/	42.29
p014-bdf1_008	unknown	2445474	13654958	1.37244e+06	4345	14.28	7.2	1290811	583237	127691	310990	144556	205506	0.981	/	54.82
p014-bdf1_009	unknown	2581573	12734421	1.49933e+06	4089	17.63	6.73	1206442	521940	115595	275723	130622	188319	1.045	/	56.74
p014-bdf1_010	progenitor-1	2385893	23249258	1.21468e+06	2739	30.88	7.12	2406413	1120185	226738	528036	365411	419549	6.776	0.77	53.45
p014-bdf1_011	unknown	2540421	12505752	1.492e+06	3949	13.74	7.86	1530614	452272	67736	241122	143414	163293	1.068	/	70.45
p014-bdf1_012	iOSN	1835496	17825107	991558	4491	33.63	2.65	1977451	1051061	221460	511948	317653	397331	9.169	0.531	46.85
p014-bdf1_013	iOSN	2516903	16933754	1.44069e+06	3117	30.82	2.8	1998980	526528	115723	233532	177273	185121	1.139	/	73.66
p014-bdf1_014	iOSN	2189387	16306661	1.26457e+06	3009	42.14	3.44	2076841	769504	156295	377614	235595	300552	0.688	/	62.95
p014-bdf1_015	unknown	2070487	16436804	1.14385e+06	3213	27.43	5.42	1041146	560932	113433	280852	166647	209161	16.393	/	46.12
p014-bdf1_016	mOSN	2018205	15380187	744677	770	69.55	1.96	1327965	694596	158130	385103	151363	267563	15.172	/	47.69
p014-bdf1_017	progenitor-1	2102209	14194919	1.00481e+06	2565	17.94	13.01	1094726	597754	144795	320020	132939	221606	1.622	1.366	45.4
p014-bdf1_018	mOSN	1917623	13424242	645660	1060	56.68	0.97	1230158	679197	145874	360900	172423	280418	12.306	/	44.79
p014-bdf1_019	progenitor-2	1924525	13902523	974104	2141	42.58	1.79	1279542	850623	135492	328859	386272	301380	10.131	/	33.52
p014-bdf1_020	mOSN	1654986	11601781	569536	657	66.33	1.34	1066994	279972	50185	97721	132066	87718	42.058	/	73.76
p014-bdf1_021	unknown	2538557	14942003	1.09274e+06	2333	36.24	4.51	1602729	875093	183391	436214	255488	356554	10.099	/	45.4
p014-bdf1_022	unknown	2177978	12651564	1.08344e+06	3272	26.93	4.38	1602467	861115	197102	479412	184601	346274	3.028	/	46.26
p014-bdf1_023	unknown	2757609	24953517	1.327e+06	4094	19.08	5.47	3633306	1316833	275947	742801	298085	543096	11.947	/	63.76
p014-bdf1_024	progenitor-1	1820740	18953220	666975	1462	43.79	1.91	2452638	722357	149032	319629	253696	351710	15.996	/	70.55
p014-bdf1_025	unknown	2345788	13641829	1.13438e+06	3987	23.85	6.93	1880620	1139180	251526	543942	343712	406708	14.444	/	39.43
p014-bdf1_026	unknown	2448475	14865019	1.23409e+06	4210	19.6	6.06	1518732	779928	183224	423270	173434	310910	0.831	/	48.65
p014-bdf1_027	progenitor-2	2343655	16098194	1.27876e+06	4196	13.29	3.82	2308435	1598632	334654	884140	379838	586795	9.955	/	30.75
p014-bdf1_028	progenitor-2	2298070	12667199	1.1378e+06	3171	38.54	2.73	1294648	741858	187201	417514	137143	289624	0.842	/	42.7
p014-bdf1_029	iOSN	2099897	14932057	1.14414e+06	4635	40.46	2.29	1971405	902912	216279	366491	320142	396501	0.855	/	54.2
p014-bdf1_030	unknown	2180799	17996613	1.03656e+06	3184	34.1	3.14	2416675	999385	242592	538254	218539	407962	11.82	/	58.65
p014-bdf1_031	mOSN	2135985	12226609	970428	1276	62.5	1.77	1429969	790727	164392	394753	231582	331720	0.69	/	44.7
p014-bdf1_032	unknown	2327737	15871693	1193396	3728	26.82	5.7	1856480	942353	226811	524712	190830	374147	0.658	/	49.24
p014-bdf1_033	progenitor-1	1797191	13271748	989013	2315	32.8	3.35	1850686	841697	199369	445227	197101	355124	0.873	/	54.52
p014-bdf1_034	unknown	1579470	17658320	894645	2928	37.06	2.6	1751044	864140	167086	430992	266062	346629	12.707	/	50.65
p014-bdf1_035	unknown	1793387	14932140	1.0112e+06	3496	18.3	6.4	1784526	930918	245423	490313	195182	363278	0.723	/	47.83
p014-bdf1_036	unknown	1958475	14174211	1.2684e+06	4153	19.66	6.29	1771583	877424	219856	471843	185725	336041	12.745	/	50.47
p014-bdf1_037	unknown	1991849	13941708	1.1808e+06	4207	21.58	3.6	1540139	803064	190142	441589	171333	312028	0.779	/	47.86
p014-bdf1_038	mOSN	1598437	15054775	827842	2669	49.59	1.82	2430883	1371635	265250	769984	336401	562676	12.11	/	43.57
p014-bdf1_039	progenitor-1	1578112	17351316	845267	1641	51.99	1.57	2405049	1403899	212728	568395	622776	479261	2.849	/	41.63
p014-bdf1_040	unknown	1891183	14170346	1.03225e+06	3919	17.58	9.72	1556488	826547	209427	430383	186737	330403	0.716	/	46.9
p014-bdf1_041	unknown	1949255	12157713	1.09178e+06	3941	29.07	4.22	1749876	896541	211075	493912	191554	358310	0.717	/	48.77
p014-bdf1_042	unknown	1806598	17147756	1.03232e+06	3823	17.45	4.97	1886390	925540	216643	505797	203100	371843	0.647	/	50.94
p014-bdf1_043	unknown	1741094	15390638	983774	3607	28.1	4.06	1503077	824013	171835	444033	208145	338656	0.647	/	45.18
p014-bdf1_044	progenitor-2	1479284	16565645	863308	3451	32.92	4.14	1508479	813944	163089	443351	207504	324668	0.703	/	46.04
p014-bdf1_045	unknown	1713139	30243304	839110	3005	21.26	4.46	2851273	1120987	261036	585353	274598	458201	0.615	/	60.68
p014-bdf1_046	progenitor-1	3594815	18081657	1.82221e+06	2931	28.05	1.46	1986172	902318	246898	430346	225074	354329	0.721	/	54.57
p014-bdf1_047	mOSN	3857313	16235391	2.39914e+06	7204	12.89	1.89	1826331	871017	160162	300587	410268	392701	7.147	/	52.31
p014-bdf1_048	iOSN	3165571	12123267	1.83795e+06	5019	12.28	3.67	1838669	899445	226620	397700	275125	375889	0.821	/	51.08
p014-bdf1_049	progenitor-1	2429971	14426193	1.32732e+06	5247	22.42	5.71	1403946	722114	155660	332201	234253	281376	0.901	/	48.57
p014-bdf1_050	progenitor-2	3158848	13842648	2.02229e+06	6942	21.39	3.49	1562136	748233	116852	417486	213895	326124	8.786	0.483	52.1
p014-bdf1_051	progenitor-2	3140408	13929066	2.24017e+06	7506	21.17	6.85	1541206	842784	172849	471822	198113	350728	0.546	/	45.32
p014-bdf1_052	mOSN	3012267	14690486	1.98273e+06	7082	20.23	1.88	1674284	820005	176965	295633	347407	366590	0.634	/	51.02
p014-bdf1_053	progenitor-1	3174049	14138925	2.09741e+06	7174	26.91	3.07	2098707	1388137	263880	618279	505978	458000	7.083	/	33.86
p014-bdf1_054	progenitor-2	3488046	19771077	2.11886e+06	3994	24.57	8.22	1741386	736537	190858	353045	192634	292346	0.76	/	57.7
p014-bdf1_055	progenitor-2	3561155	20923437	2.44918e+06	7342	17.58	5.75	1477513	673434	155738	347630	170066	256441	5.467	0.911	54.42
p028-bdf1_001	progenitor-2	2435687	17022911	1.31843e+06	2844	7.84	2.06	2005657	780977	219027	395028	166922	285584	0.951	/	61.06
p028-bdf1_002	progenitor-1	2235182	16946968	1.353e+06	2889	21.77	1.31	1850974	847674	251409	413917	182348	309234	0.974	/	54.2
p028-bdf1_003	progenitor-2	2233394	11847295	1.03517e+06	3377	16.15	2.93	1123532	613934	208404	299448	106082	201594	15.604	/	45.36
p028-bdf1_004	progenitor-1	1759559	12828747	594043	1488	35.61	0.76	1391030	692305	171429	309010	211866	260735	0.991	/	50.23
p028-bdf1_005	mOSN	1543489	12947362	472874	650	58.61	1	1485864	878428	146389	348249	383790	384189	6.613	/	40.88
p028-bdf1_006	mOSN	1284021	18508996	285230	524	55.54	1.76	1898908	801534	198839	361730	240965	311762	0.745	/	57.79
p028-bdf1_007	progenitor-1	2122971	17746047	1.1103e+06	2434	10.62	1.06	2077913	837519	272632	411390	153497	280056	1.265	/	59.69
p028-bdf1_008	iOSN	2446948	13805570	1.51284e+06	5004	7.31	1.07	1340599	669166	212433	287867	168866	226754	2.084	1.354	50.08
p028-bdf1_009	progenitor-2	2012031	14178043	1.1338e+06	4545	23.07	2.12	1584129	726462	220348	361501	144613	257343	4.218	1.189	54.14
p028-bdf1_010	progenitor-1	2314248	16531921	1.10298e+06	3257	10.84	1.12	1282360	618653	152154	284026	182473	208272	1.06	/	51.76
p028-bdf1_011	progenitor-1	1945205	16383636	996006	2301	26.29	1.36	1866986	778356	235078	379376	163902	267678	18.342	/	58.31
p028-bdf1_012	mOSN	2295563	20959290	1.35101e+06	3936	9.3	0.85	2114513	783833	244018	324552	215263	287048	1.445	/	62.93
p028-bdf1_013	mOSN	2067247	22188011	1.03147e+06	4357	16.5	1.08	2234741	752851	223787	275300	253764	246939	1.27	/	66.31
p028-bdf1_014	mOSN	2016884	22509481	1.17159e+06	3978	21.59	0.83	2891745	871283	277102	342116	252065	324238	1.411	/	69.87
p028-bdf1_015	progenitor-2	1698814	14693750	812624	3883	28.67	1.28	1733638	716975	225051	359678	132246	256101	5.72	/	58.64
p028-bdf1_016	mOSN	1729067	13726682	721499	3062	53.87	1.41	1394145	267303	57079	77114	133110	73129	17.971	/	80.83
p028-bdf1_017	progenitor-1	1873028	17707104	1.1035e+06	2756	15.1	0.91	2704060	796248	220319	399880	176049	302347	1.084	/	70.55
p028-bdf1_018	mOSN	1841846	18507800	1.16487e+06	3389	3.73	0.59	3123773	744669	104919	297769	341981	324984	10.246	/	76.16
p028-bdf1_019	progenitor-2	2210964	15550974	1.18846e+06	1943	7.41	1.61	2241307	803705	197881	386425	219399	326599	6.668	0.748	64.14
p028-bdf1_020	progenitor-2	1455915	18145893	327407	1076	29.43	1.5	3062492	674264	114383	174070	385811	296645	7.101	/	77.98
p028-bdf1_021	progenitor-2	2110643	12624667	1.27653e+06	2559	12.41	1.59	2027407	782030	200088	353441	228501	326882	0.745	/	61.43
p028-bdf1_022	progenitor-2	1767404	15474807	846633	1512	40.22	1.72	2267164	831817	262834	315852	253131	313721	1.036	/	63.31
p028-bdf1_023	progenitor-1	2309216	15156673	1.31839e+06	1950	4.53	2.33	2322378	597990	138532	254011	205447	226897	16.728	/	74.25
p028-bdf1_024	progenitor-1	1843877	15202260	769301	1871	17.81	1.15	2597085	900725	215984	375573	309168	385934	0.722	/	65.32
p028-bdf1_025	progenitor-1	2148457	19325670	1.19302e+06	2182	11.5	2.22	2770032	869654	258144	397789	213721	350589	0.814	/	68.6
p028-bdf1_026	progenitor-2	1877197	21350793	1.13892e+06	2441	7.46	1.17	3555698	807688	174913	382822	249953	340908	6.259	/	77.28
p028-bdf1_027	progenitor-2	2254163	19489626	1.24939e+06	1826	11	1.37	2436134	733438	199271	326331	207836	297074	1.074	/	69.89
p028-bdf1_028	mOSN	2209319	12843917	1.40875e+06	3066	10.39	0.98	1458706	727228	209508	275268	242452	274337	1.931	1.493	50.15
p028-bdf1_029	progenitor-2	2023828	15985027	1.15187e+06	1885	16.61	1.76	2463429	883575	191073	415029	277473	343605	0.654	/	64.13
p028-bdf1_030	iOSN	2390548	13017931	1.31964e+06	3271	4.8	1.31	2061783	857132	255866	328189	273077	338036	0.886	/	58.43
p028-bdf1_031	progenitor-2	2047184	18862362	1.38403e+06	3222	7.53	1.81	2984794	881686	223531	436744	221411	370264	0.861	/	70.46
p028-bdf1_032	mOSN	1984173	17332367	1.08986e+06	3142	7.1	0.9	2758587	843514	253312	314893	275309	344065	1.332	/	69.42
p028-bdf1_033	progenitor-1	1767393	18350565	873337	1800	6.74	2.66	2545378	837059	255589	363095	218375	332560	1.435	/	67.11
p028-bdf1_034	iOSN	2013048	18965021	1.35267e+06	4013	3.72	0.99	3033983	871759	260659	356267	254833	359782	0.952	/	71.27
p028-bdf1_035	progenitor-2	2525674	16372802	1.29131e+06	2105	6.09	1.91	2040107	576168	60757	222900	292511	221459	7.64	/	71.76
p028-bdf1_036	progenitor-2	2001583	14402917	1.26981e+06	5771	11.46	2.01	2122491	882684	205679	418940	258065	404947	0.557	/	58.41
p028-bdf1_037	mOSN	1867349	13496021	1.09279e+06	3873	10.88	1.7	1519490	748225	132543	238341	377341	339618	7.677	1.107	50.76
p028-bdf1_038	progenitor-2	2010048	14294213	1.00069e+06	5548	17.1	1.53	2099101	846903	166571	364662	315670	405073	0.542	/	59.65
p028-bdf1_039	mOSN	2284292	11480674	1.42161e+06	4321	7.06	1.52	1309121	645169	168847	209808	266514	274735	1.087	/	50.72
p028-bdf1_040	mOSN	2544466	13954444	1.5277e+06	5287	5.61	1.34	1466120	714231	145572	180670	387989	324971	2.358	0.748	51.28
p028-bdf1_041	mOSN	2333742	15101892	1.31384e+06	3868	11.97	2.08	1303938	653145	156957	223195	272993	293994	0.749	/	49.91
p028-bdf1_042	progenitor-2	2174013	13987573	1.49242e+06	5560	10.23	8.2	1268807	672006	172970	371262	127774	257406	1.243	/	47.04
p028-bdf1_043	mOSN	2086464	14337771	1.14253e+06	3291	9.34	1.8	1096084	480364	90148	159744	230472	206684	6.56	/	56.17
p028-bdf1_044	mOSN	1411679	11892341	788270	3599	8.43	1.74	1122921	592244	138998	206617	246629	262219	1.58	0.83	47.26
p028-bdf1_045	mOSN	2581593	12431009	1.41916e+06	3070	10.86	2.06	1267791	618105	140551	210753	266801	278341	1.671	/	51.25
p028-bdf1_046	progenitor-2	2634137	7609524	1.38079e+06	3774	12.55	3.69	891735	450013	98978	241807	109228	170179	7.281	/	49.54
p028-bdf1_047	mOSN	2700427	9719684	1.38028e+06	3888	6.41	1.63	1257967	590779	83037	198408	309334	283780	0.809	/	53.04
p028-bdf1_048	mOSN	2794119	11143714	1.5825e+06	3490	12.54	2.22	1028092	515052	125181	187414	202457	219298	6.429	/	49.9
p028-bdf1_049	progenitor-2	2704255	10795789	1.45497e+06	3305	10.99	4.52	1116906	522113	111590	263108	147415	206668	5.648	/	53.25
p028-bdf1_050	mOSN	2722177	9282531	1.52994e+06	3315	9.44	2.01	1060652	500592	114726	164278	221588	214155	1.289	/	52.8
p028-bdf1_051	iOSN	2602966	12987437	1.38072e+06	3961	12.02	2.93	1104891	549944	112507	190979	246458	240733	0.935	/	50.23
p028-bdf1_052	progenitor-1	2027708	7714575	936813	3593	9.72	6.83	1008234	522035	125101	221864	175070	191752	1.061	/	48.22
p028-bdf1_053	mOSN	2469654	10603051	1.49648e+06	4090	6.55	1.91	1257084	623213	146388	210284	266541	267150	4.253	1.387	50.42
p028-bdf1_054	mOSN	2719843	11241833	1.72195e+06	5083	9.53	1.77	1025491	545201	125508	199348	220345	225102	2.08	/	46.84
p028-bdf1_055	mOSN	1832517	10652936	1.05148e+06	5608	7.9	2.05	1451231	726730	177356	198147	351227	307940	0.74	/	49.92
p028-bdf1_056	mOSN	2820228	14533879	1.66858e+06	5349	11.01	2.04	1368016	692166	190391	245660	256115	277089	1.04	/	49.4
p028-bdf1_057	mOSN	2860530	12207814	1.8199e+06	6064	9.07	1.79	1430609	686127	151575	224563	309989	296698	0.898	/	52.04
p028-bdf1_058	mOSN	2276042	10763688	1.28063e+06	3176	9.85	2.03	1099711	580416	150737	203648	226031	235484	2.283	/	47.22
p028-bdf1_059	mOSN	2219958	8577269	1.40986e+06	4458	9.01	1.67	1744802	724985	136230	277038	311717	332590	1.019	/	58.45
p028-bdf1_060	progenitor-1	2170118	11121547	1.06738e+06	3983	10.71	1.93	1422075	743410	175820	312148	255442	294153	11.596	/	47.72
p028-bdf1_061	mOSN	2455371	15456895	1.44405e+06	3840	6.21	1.43	980176	531409	121847	193933	215629	228594	4.541	/	45.78
p028-bdf1_062	progenitor-2	2244403	11743684	1.16153e+06	3187	17.48	1.25	1348335	725127	126133	328993	270001	331931	0.588	/	46.22
p028-bdf1_063	mOSN	2281906	13199566	1.30014e+06	4700	9.03	1.66	1512783	685352	141268	242525	301559	289624	2.399	0.764	54.7
p028-bdf1_064	mOSN	2407022	14730285	1.38168e+06	4124	7.49	1.85	1004231	560051	129152	193208	237691	243749	4.962	/	44.23
p028-bdf1_065	mOSN	2533449	14529124	1.51647e+06	4444	9.9	1.73	1426084	720057	135097	232352	352608	336948	0.725	/	49.51
p028-bdf1_066	mOSN	2616914	15341370	1.65027e+06	5556	9.06	1.24	1710416	727684	83513	200244	443927	343319	2.238	/	57.46
p028-bdf1_067	mOSN	2325216	10850913	1.12071e+06	2504	15.99	1.68	1213267	601654	129674	209785	262195	263971	5.272	0.826	50.41
p028-bdf1_068	progenitor-1	2967771	15184375	1.46474e+06	2953	13.4	3.63	2609295	942626	193119	383737	365770	375352	3.993	/	63.87
p028-bdf1_069	mOSN	3430971	16333268	1.97543e+06	4565	5.94	1.4	2149933	888251	236080	309027	343144	380758	0.883	/	58.68
p028-bdf1_070	mOSN	3718155	18156481	2.16847e+06	5714	9.46	2.26	2289514	886312	240481	328703	317128	363628	1.013	/	61.29
p060-bdf1_001	mOSN	3900605	11703638	2.48861e+06	6536	8.77	1.66	1610170	936188	231866	296384	407938	360724	8.392	0.693	41.86
p060-bdf1_002	mOSN	4243468	11953310	2.41425e+06	3974	7.6	1.4	1520072	759450	211436	239725	308289	310804	3.326	/	50.04
p060-bdf1_003	progenitor-1	3289019	9754375	1.70653e+06	4253	12.19	7.12	1308232	607948	107606	273740	226602	236475	3.114	1.04	53.53
p060-bdf1_004	mOSN	3351982	10552114	426058	4488	5.82	1.6	1101965	599593	144851	226430	228312	252352	2.17	1.001	45.59
p060-bdf1_005	mOSN	3897027	8803333	2.12139e+06	5391	10.83	1.38	1696956	546008	91898	169214	284896	226507	1.309	/	67.82
p060-bdf1_006	mOSN	3266524	14005617	1.6467e+06	5635	7.07	1.87	2484337	961520	234444	336632	390444	449469	1.192	/	61.3
p060-bdf1_007	mOSN	3710624	11127745	1.7994e+06	4203	9.73	1.55	1470461	628455	139790	211929	276736	270150	2	/	57.26
p060-bdf1_008	mOSN	3935110	13440283	2.13115e+06	4513	18.08	1.08	1969193	800930	198027	286663	316240	340976	3.189	/	59.33
p060-bdf1_009	progenitor-1	3170266	13104248	1.0858e+06	4454	9.68	4.45	1209386	566809	62196	191037	313576	211851	1.569	1.264	53.13
p060-bdf1_010	progenitor-2	3571994	14817728	1.61167e+06	3864	19.51	5.4	1368885	661091	132364	323159	205568	283291	7.166	1.5	51.71
p060-bdf1_011	progenitor-1	3429857	11486581	792644	3067	15.7	4.56	1883039	775285	173477	349104	252704	331830	0.801	/	58.83
p060-bdf1_012	mOSN	3576016	13165687	1.74961e+06	4828	9.54	1.8	1755744	748257	165897	229441	352919	335129	0.727	/	57.38
p060-bdf1_013	iOSN	1581799	15229983	1.02503e+06	5714	4.33	2.65	1777751	622622	106957	172775	342890	251318	0.688	/	64.98
p060-bdf1_014	mOSN	1553673	18820707	996577	4662	6.02	1.64	1375290	495839	94107	137336	264396	168893	1.832	/	63.95
p060-bdf1_015	mOSN	1700337	17133374	1.06282e+06	4811	5.99	1.49	1430152	498681	87159	142520	269002	187908	1.444	/	65.13
p060-bdf1_016	mOSN	1612742	12893028	1.03335e+06	4983	8.63	1.53	1077968	332978	54918	98993	179067	111349	5.164	/	69.11
p060-bdf1_017	mOSN	1800039	13579348	1.17707e+06	4600	4.74	1.43	1050201	380557	60703	91601	228253	110149	4.358	/	63.76
p060-bdf1_018	mOSN	1802837	19486834	1.15514e+06	5452	12.36	1.31	1224159	426124	67816	132462	225846	172905	1.981	/	65.19
p060-bdf1_019	mOSN	1179931	18959233	563216	3608	7.26	2.38	772596	300615	42706	80339	177570	80108	8.325	/	61.09
p060-bdf1_020	mOSN	1523260	13727684	956817	4162	5.78	1.31	1376933	530858	100803	176528	253527	218090	1.183	/	61.45
p060-bdf1_021	iOSN	1529797	15870994	958965	4341	8.67	3.52	1573748	498591	110415	214027	174149	193154	1.26	/	68.32
p060-bdf1_022	mOSN	1438067	13106222	880346	3917	8.27	1.79	1225042	489698	92124	131870	265704	187225	2.778	/	60.03
p060-bdf1_023	mOSN	2503328	21029764	1.49264e+06	3640	5.34	1.47	1803796	407021	86367	127128	193526	124814	5.761	/	77.44
p060-bdf1_024	iOSN	2434949	21843483	1.58743e+06	5170	7.32	3.63	1465563	349309	70996	120594	157719	85818	18.734	/	76.17
p060-bdf1_025	mOSN	2610743	14060686	1.69034e+06	4601	4.46	1.1	1121109	319509	58274	82685	178550	92069	8.432	/	71.5
p060-bdf1_026	mOSN	2808874	17639155	1.7614e+06	4047	9.09	1.04	1930588	490264	101366	152769	236129	170680	2.75	/	74.61
p060-bdf1_027	mOSN	2743177	20638909	1.65248e+06	4629	8.89	1.65	2071984	441294	98812	123744	218738	113626	5.167	/	78.7
p060-bdf1_028	mOSN	2580140	16580438	1.55255e+06	4461	4.9	1.24	1704131	428595	61206	139438	227951	167783	2.909	1.408	74.85
p060-bdf1_029	mOSN	3015821	21691265	1.99806e+06	5447	7.07	1.45	2551452	512373	94379	134648	283346	173557	8.284	1.036	79.92
p060-bdf1_030	mOSN	2893439	21334625	1.77109e+06	5003	5.52	1.43	1719107	396088	89458	121596	185034	119771	3.617	/	76.96
p060-bdf1_031	mOSN	3232799	25086418	2.10583e+06	5142	5.46	1.16	2888124	536907	127893	183862	225152	177873	1.921	/	81.41
p060-bdf1_032	iOSN	2545447	17430144	1.61917e+06	4870	7.35	3.28	1275135	344354	49061	128124	167169	104615	17.231	/	72.99
p060-bdf1_033	mOSN	3052772	17939577	1.85515e+06	3277	6.18	1.39	1650614	370805	85410	118011	167384	111040	7.92	/	77.54
p060-bdf1_034	mOSN	2561780	18954680	1.67328e+06	4497	7.27	1.58	1213081	330698	69762	95545	165391	95073	18.983	/	72.74
p060-bdf1_035	mOSN	2577957	17950526	1.50511e+06	2809	11.19	1.61	1631726	345423	62767	92974	189682	93713	20.14	/	78.83
p060-bdf1_036	mOSN	2389247	16880057	1.42354e+06	3530	8.02	1.37	1403502	305018	62715	86813	155490	76679	20.756	/	78.27
p060-bdf1_037	mOSN	2905110	20710134	1.89751e+06	4849	5.89	1.25	1403687	311908	63369	92459	156080	75232	18.076	/	77.78
p060-bdf1_038	iOSN	2442448	20447527	1.11709e+06	2552	28.65	1.35	2519333	459537	63454	109878	286205	123670	10.627	/	81.76
p060-bdf1_039	mOSN	2031612	18145885	1.24998e+06	4185	11.49	1.55	1380378	302376	62940	89286	150150	80815	12.485	/	78.09
p060-bdf1_040	mOSN	2429555	17769404	1.54809e+06	5339	8.62	1.58	1952474	383270	82800	114622	185848	107109	6.386	/	80.37
p060-bdf1_041	mOSN	2761243	18288146	1.77242e+06	4130	8.46	1.37	1420898	304417	61265	81367	161785	79049	8.454	/	78.58
p060-bdf1_042	mOSN	2805064	19637894	1.6795e+06	3486	5.96	1.41	1660775	358742	76370	100311	182061	101794	7.302	/	78.4
p060-bdf1_043	iOSN	2423816	16531619	1.56571e+06	4039	11.7	4.88	1920043	471756	108496	175641	187619	159758	2.664	/	75.43
p060-bdf1_044	iOSN	2543026	14431590	1.56116e+06	4046	10.44	4.6	1249836	348240	69117	141845	137278	109813	13.997	/	72.14
p060-bdf1_045	mOSN	3154297	20536405	1.82415e+06	3815	6.2	1.62	2339420	532561	112813	159705	260043	179149	6.068	/	77.24
p060-bdf1_046	progenitor-1	2513939	18598033	1.3281e+06	3103	6.41	1.98	1713359	359755	71834	136122	151799	96959	22.301	/	79
p060-bdf1_047	iOSN	2457664	19042610	1.53065e+06	4528	11.28	5.95	1174686	330079	67526	121806	140747	93181	16.545	/	71.9
p060-bdf1_048	mOSN	2897283	17095691	1.73996e+06	4394	7.65	1.55	1439359	296451	63112	93622	139717	78413	14.646	/	79.4
p060-bdf1_049	iOSN	2280043	18614447	1.45104e+06	5544	7.28	4.41	1203981	274643	55377	77803	141463	63935	16.608	/	77.19
p060-bdf1_050	mOSN	2708669	15247014	1.67193e+06	3782	14.32	1.37	1183491	253533	52315	81454	119764	52852	32.366	/	78.58
p060-bdf1_051	mOSN	2636973	17017410	1.5776e+06	4194	9.45	2.27	1095760	295500	66123	91664	137713	85422	11.071	/	73.03
p070-bdf1_001	mOSN	4180074	15215777	2.09337e+06	5337	10.41	1.91	877770	436301	77935	134991	223375	176732	1.666	1.318	50.29
p070-bdf1_002	mOSN	3238332	13599938	1.54196e+06	5616	16.01	2.45	1778134	603507	145789	212956	244762	249734	0.743	/	66.06
p070-bdf1_003	mOSN	3060482	15213217	1.50521e+06	5523	9.54	1.67	1402781	670551	179358	269211	221982	270820	1.328	/	52.2
p070-bdf1_004	mOSN	3461388	16858742	1.68686e+06	4875	15.28	1.96	1629796	739844	167883	263853	308108	325486	0.747	/	54.61
p070-bdf1_005	iOSN	3401151	16482674	1.64763e+06	4914	11.23	3.8	1373630	574756	147124	250636	176996	230028	1.553	0.916	58.16
p070-bdf1_006	mOSN	3517865	17957386	1.62327e+06	4016	12.62	1.54	1057273	481961	111631	169468	200862	187284	1.211	/	54.41
p070-bdf1_007	mOSN	3416012	17621122	1.7241e+06	4862	13.34	1.28	1423452	608915	144213	211323	253379	248304	1.21	/	57.22
p070-bdf1_008	mOSN	3676001	17544970	1.63235e+06	4379	13.5	1.64	1199430	514218	117503	175314	221401	210650	0.808	/	57.13
p070-bdf1_009	progenitor-1	3334026	24549583	1.33114e+06	4998	14.78	1.71	1630296	652291	183665	322345	146281	241903	1.285	/	59.99
p070-bdf1_010	mOSN	3516045	15430110	1.7876e+06	6219	11.18	1.68	2173000	993512	237771	340461	415280	413176	8.716	/	54.28
p070-bdf1_011	mOSN	3320950	22107715	1.77767e+06	6515	15.69	1.54	1844250	671736	157076	250599	264061	286579	0.807	/	63.58
p070-bdf1_012	mOSN	3625893	19415334	1.71365e+06	4830	19.06	1.92	2025405	843084	223201	292201	327682	374404	0.579	/	58.37
p070-bdf1_013	mOSN	3948812	22200912	2.1216e+06	5550	13.8	1.44	2332947	888029	219836	302742	365451	404265	0.738	/	61.94
p070-bdf1_014	mOSN	3205203	15814612	1.79071e+06	6247	16.53	1.98	1803494	593457	158080	227193	208184	239557	0.788	/	67.09
p070-bdf1_015	mOSN	3477390	15648195	1.59405e+06	4553	12.58	2	2376653	776090	226945	278879	270266	324852	1.028	/	67.35
p111-bc_001	mOSN	3314499	13512367	2.05958e+06	3228	7.14	2.08	2818133	962464	227291	305078	430095	800910	2.782	/	65.85
p111-bc_002	mOSN	4222894	16488414	2.73797e+06	4225	4.94	1.2	2615659	880517	122497	230165	527855	737636	3.172	/	66.34
p111-bc_003	mOSN	3593623	24825114	2.4445e+06	5679	5.88	0.88	2548797	880998	178058	250538	452402	722667	2.381	/	65.43
p111-bc_004	mOSN	3574647	25679756	2.28727e+06	4498	3.92	0.95	684047	455190	56903	99698	298589	333248	2.181	/	33.46
p111-bc_005	mOSN	2954336	13255080	1.78195e+06	4290	3.52	1.53	2708663	847502	221861	287067	338574	705655	1.208	/	68.71
p111-bc_006	progenitor-1	1337170	13186458	441240	968	15.84	3.33	2450378	691385	107283	259056	325046	561250	2.886	1.318	71.78
p111-bc_007	iOSN	2978150	14405335	2.0014e+06	5799	4.27	2.19	2239114	729722	132475	208104	389143	609437	2.322	/	67.41
p119-bc_001	mOSN	1591336	14160745	842871	6819	13.46	1.22	2727954	595237	105176	137626	352435	482790	8.651	/	78.18
p119-bc_002	iOSN	1565200	18535363	636653	8054	13.33	1.89	2694563	322107	75747	96774	149586	281378	11.246	/	88.05
p119-bc_003	mOSN	2600346	14658991	899598	9497	13.49	0.87	3584072	552732	124667	156139	271926	468561	6.996	/	84.58
p119-bc_004	progenitor-2	2371924	20932775	1.19709e+06	7398	19.61	3.4	4505951	656388	154371	248041	253976	564173	2.344	/	85.43
p119-bc_005	mOSN	2686354	15578130	1.18142e+06	8121	25.02	0.98	2562348	576434	110716	147011	318707	498251	11.48	/	77.5
p119-bc_006	mOSN	3331145	25786768	1.79679e+06	7117	14.19	1.39	4413786	756608	164447	226997	365164	636376	2.668	/	82.86
p119-bc_007	mOSN	3062310	17525564	793176	11734	22.51	0.74	3233558	566610	139406	165352	261852	490042	3.894	/	82.48
p119-bc_008	mOSN	3058351	22757293	1.47757e+06	8229	22.15	0.86	1503662	325865	97868	91597	136400	272391	5.37	/	78.33
p119-bc_009	mOSN	2930042	17611585	900413	9394	15.62	1.02	2904708	562878	149167	180037	233674	473091	1.024	/	80.62
p119-bc_010	mOSN	2592890	21375525	1.21856e+06	8555	17.09	0.86	3404972	620229	152419	173124	294686	527123	2.17	/	81.78
p119-bc_011	progenitor-2	2606482	21542245	1.29469e+06	6145	24.3	1.31	4497325	891281	168556	378268	344457	769783	11.402	0.366	80.18
p119-bc_012	progenitor-2	2638328	13671627	1.47395e+06	9340	14.52	4.21	692722	140020	30875	28674	80471	95017	17.754	/	79.79
p119-bc_013	mOSN	2910030	23985830	1.30829e+06	7622	18.18	0.85	4106696	436736	99180	132633	204923	368048	13.442	/	89.37
p119-bc_014	mOSN	3299768	23712818	1.12824e+06	8380	11.25	0.69	3552582	544976	136776	163716	244484	457267	2.72	/	84.66
p119-bc_015	mOSN	2370152	17282221	1.01978e+06	7922	19.95	0.84	3130992	549561	130682	201420	217459	455938	2.184	/	82.45
p119-bc_016	progenitor-2	2860293	14828426	765807	11979	23.27	1.1	3194631	490919	119759	150565	220595	421535	0.989	/	84.63
p119-bc_017	progenitor-2	2775904	14933833	1.39811e+06	8255	9.1	0.88	2274643	262961	64738	93331	104892	207109	2.335	/	88.44
p119-bc_018	progenitor-2	2894364	26760074	1.8109e+06	7964	10.78	1.19	270635	53577	11996	14895	26686	35860	36.23	/	80.2
p119-bc_019	iOSN	4089773	20014622	1.3614e+06	12363	13.71	1.42	4086468	727647	139969	492234	95444	584602	26.828	/	82.19
p119-bc_020	mOSN	3869450	24880163	1.32841e+06	10018	11.38	0.92	4972664	452450	57499	80526	314425	334402	14.387	/	90.9
p119-bc_021	mOSN	4146955	13478121	1.62583e+06	9254	20.2	0.78	2743425	372140	90139	92499	189502	300964	1.704	1.175	86.44
p119-bc_022	mOSN	4458816	21435745	1.78056e+06	9753	21.9	0.74	4024223	428584	113382	116541	198661	349973	0.951	/	89.35
p119-bc_023	mOSN	5011018	12644726	2.59789e+06	7289	12.32	1.02	768870	255498	40247	56655	158596	191315	0.973	/	66.77
p119-bc_024	iOSN	3058427	16663798	1.59126e+06	6548	5.72	1.18	387946	91439	29053	30805	31581	72640	17.893	/	76.43
p119-bc_025	iOSN	3658514	13048285	2.09416e+06	7175	4.81	1.91	2616686	389148	91827	125713	171608	334530	18.046	/	85.13
p119-bc_026	mOSN	4408893	19854964	1.78679e+06	8941	11.24	1.18	2252107	356951	80946	98399	177606	287790	14.662	/	84.15
p119-bc_027	mOSN	5021593	19558635	2.0818e+06	9261	7.96	1.05	3296339	544017	142291	181189	220537	468625	10.868	/	83.5
p119-bc_028	mOSN	2654817	16957779	1.74408e+06	4785	5.15	1.1	3414250	1025593	184943	310446	530204	857736	0.271	/	69.96

## Sheet: Table3 Candidate OR Enhancers
name	mm10 coordinates	peak_id
Thassos	chr1: 173137256-173137757	Peak-17250
Meganisi	chr2: 85730458-85730959	Peak-30667
Samos	chr2: 86098544-86099045	Peak-30673
Aegina	chr4: 58670572-58671073	Peak-64141
Lesbos	chr4: 118821109-118821610	Peak-70292
Kefalonia	chr4: 118923458-118923959	Peak-70296
Samothrace	chr6: 116553829-116554330	Peak-109915
Gyaros	chr8: 85225527-85226028	Peak-140510
Astypalaia	chr9: 18751721-18752222	Peak-148907
Salamis	chr9: 39561617-39562118	Peak-151210
Alonnisos	chr10: 79028468-79028969	Peak-172603
Thirasia	chr10: 129068792-129069293	Peak-179597
Antikythera	chr11: 49153914-49154415	Peak-184492
Kythera	chr11: 49422787-49423288	Peak-184525
Skiros	chr11: 51162350-51162851	Peak-184838
Atokos	chr11: 52201415-52201916	Peak-185060
Rineia	chr11: 59593102-59593603	Peak-186236
Ithaca	chr11: 73592792-73593293	Peak-188963
Schinousa	chr13: 21087962-21088463	Peak-214496
Iraklia	chr13: 21618597-21619098	Peak-214572
Syros	chr14: 50614524-50615025	Peak-231661
Spetses	chr14: 14265625-14266125	Peak-227593
Skopelos	chr15: 98499570-98500071	Peak-249674
Strongyli	chr16: 19434729-19435230	Peak-253083
Kalolimnos	chr17: 33210519-33211020	Peak-266489
Farmakonisi	chr19: 14121848-14122349	Peak-285975
Schiza	chrX: 50195564-50196065	Peak-294209

## Sheet: Table4 OSNs OR Expression Info
Satge1 OSNs
Cell	gene_name	FPKM	status	contig	start	stop	aCount	bCount	n_variants	gw_phased	homolog	note
p003-bdf1_038	Olfr223	111.2	TRUE	chr11	59588497	59593289	0	0	0	1	unknown
p003-bdf1_038	Olfr1377	98.87	TRUE	chr11	50981967	50986593	0	0	0	1	unknown
p003-bdf1_038	Olfr258-ps1	90.21	TRUE	chr1	174140408	174143254	85	0	16	1	DBA2
p003-bdf1_038	Olfr974	64.59	TRUE	chr9	39937501	39945170	0	0	0	1	unknown
p003-bdf1_038	Olfr110	60.1	TRUE	chr17	37492468	37500207	0	73	3	1	B6
p003-bdf1_038	Olfr985	57.59	TRUE	chr9	40126308	40130184	0	69	2	1	B6
p003-bdf1_038	Olfr718-ps1	46.74	TRUE	chr5	143134014	143147581	1	19	1	1	B6
p003-bdf1_038	Olfr1513	36.3	TRUE	chr14	52347495	52356408	1	82	18	1	B6
p003-bdf1_038	Olfr1361	35.42	TRUE	chr13	21656880	21663386	0	38	3	1	B6
p003-bdf1_038	Olfr877	15.85	TRUE	chr9	37854269	37857320	11	65	5	1	B6
p003-bdf1_038	Olfr284	13.12	TRUE	chr15	98340022	98340987	0	0	0	1	B6
p003-bdf1_041	Olfr171	97.68	TRUE	chr16	19623930	19629916	0	0	0	1	unknown	OR interaction is too strong, excluded for stats
p003-bdf1_041	Olfr2	95.44	TRUE	chr7	106995399	107006072	21	0	6	1	DBA2
p003-bdf1_041	Olfr1468-ps1	89.48	TRUE	chr19	13371854	13376066	0	67	2	1	B6
p003-bdf1_041	Olfr711	87.46	TRUE	chr7	106969694	106975453	209	0	6	1	DBA2
p003-bdf1_041	Olfr1372-ps1	41.73	TRUE	chr11	52154722	52168159	0	0	0	1	unknown
p003-bdf1_041	Olfr1417	23.03	TRUE	chr19	11826803	11839219	0	0	0	1	unknown
p003-bdf1_041	Olfr746	16.78	TRUE	chr14	50647083	50654183	0	255	13	1	B6
p007-bc_006	Olfr1031	390.93	TRUE	chr2	85990304	85993704	0	0	0	1	B6
p007-bc_006	Olfr63	102.97	TRUE	chr17	33264676	33275644	0	0	0	1	unknown
p007-bc_006	Olfr209	85.25	TRUE	chr16	59361160	59363993	0	0	0	1	B6
p007-bc_006	Olfr875	70.68	TRUE	chr9	37771857	37774459	161	0	6	1	CAST
p007-bc_006	Olfr437	70.25	TRUE	chr6	43163282	43169861	215	0	27	1	CAST
p007-bc_006	Olfr281	60.22	TRUE	chr15	98452588	98460395	1	208	16	1	B6
p007-bc_006	Olfr420	55.62	TRUE	chr1	174155633	174162195	0	137	8	1	B6
p007-bc_006	Olfr1364	51.38	TRUE	chr13	21571813	21581759	42	0	4	1	CAST
p007-bc_006	Olfr49	30.34	TRUE	chr14	54278253	54284939	139	0	13	1	CAST
p007-bc_006	Olfr448	20.18	TRUE	chr6	42890441	42899085	1	190	35	1	B6
p007-bc_009	Olfr1504	82.53	TRUE	chr19	13886920	13897928	181	0	19	1	CAST
p007-bc_009	Olfr183	82.5	TRUE	chr16	58995357	59001441	42	0	1	1	CAST
p007-bc_014	Olfr513	226.11	TRUE	chr7	108750973	108756800	389	0	12	1	CAST
p007-bc_014	Olfr816	57.6	TRUE	chr10	129909163	129915597	0	185	8	0	CAST
p007-bc_014	Olfr1188	41.65	TRUE	chr2	88556935	88560815	0	0	0	1	unknown
p007-bc_015	Olfr513	179.49	TRUE	chr7	108750973	108756800	508	0	17	1	CAST
p007-bc_015	Olfr1301	171.23	TRUE	chr2	111751006	111758852	0	190	2	1	B6
p007-bc_015	Olfr419	56.45	TRUE	chr1	174248514	174252061	0	166	16	1	B6
p007-bc_015	Olfr805	48.63	TRUE	chr10	129721221	129729375	0	156	15	1	B6
p007-bc_015	Olfr96	39.5	TRUE	chr17	37220146	37226673	0	134	9	1	B6
p007-bc_015	Olfr923	22.15	TRUE	chr9	38826545	38830300	0	49	5	1	B6
p007-bc_019	Olfr180	126.63	TRUE	chr16	58914285	58929392	1	0	1	1	CAST
p007-bc_019	Olfr1260	105.94	TRUE	chr2	89974340	89981586	0	0	0	1	unknown
p007-bc_019	Olfr672	72.19	TRUE	chr7	104995760	105002029	0	47	3	1	B6
p007-bc_019	Olfr418	68.44	TRUE	chr1	173266001	173273994	14	0	5	1	CAST
p007-bc_019	Olfr1491	59.64	TRUE	chr19	13697268	13706127	0	140	6	1	B6
p007-bc_019	Olfr171	58.81	TRUE	chr16	19623930	19629916	83	0	3	0	CAST
p007-bc_019	Olfr638	58.42	TRUE	chr7	103998746	104004357	0	104	12	1	B6
p007-bc_019	Olfr220	48.84	TRUE	chr1	174442082	174451277	83	0	8	1	CAST
p007-bc_019	Olfr683	34.26	TRUE	chr7	105140839	105147012	0	42	5	1	B6
p007-bc_019	Olfr164	31.14	TRUE	chr16	19284104	19314064	0	25	4	1	B6
p007-bc_019	Olfr457	17.78	TRUE	chr6	42468015	42476335	49	0	20	1	CAST
p007-bdf1_010	Olfr1507	1042.63	TRUE	chr14	52488791	52495749	9	1783	16	1	B6
p007-bdf1_010	Olfr1508	887.57	TRUE	chr14	52458829	52467495	1950	3	22	1	DBA2
p007-bdf1_021	Olfr508	442.57	TRUE	chr7	108629994	108631628	0	0	0	1	unknown
p007-bdf1_021	Olfr1100	240.69	TRUE	chr2	86976029	86979954	0	2	1	1	B6
p007-bdf1_045	Olfr1143	893.28	TRUE	chr2	87800592	87804274	359	0	3	1	DBA2
p007-bdf1_045	Olfr1144-ps1	365.63	TRUE	chr2	87808344	87808671	71	0	1	1	DBA2
p007-bdf1_045	Olfr527	57.78	TRUE	chr7	140334017	140338551	0	0	0	1	unknown
p007-bdf1_045	Olfr31	42.02	TRUE	chr14	14322828	14331791	72	0	12	1	DBA2
p007-bdf1_053	Olfr513	105.86	TRUE	chr7	108750973	108756800	0	0	0	1	unknown	all allele is unknown, excluded for stats
p007-bdf1_053	Olfr1377	69.31	TRUE	chr11	50981967	50986593	0	0	0	1	unknown
p007-bdf1_053	Olfr258-ps1	66.34	TRUE	chr1	174140408	174143254	0	95	19	1	B6
p007-bdf1_055	Olfr151	261.71	TRUE	chr9	37729977	37731104	0	0	0	1	DBA2	Olfr151 doesn't exist for this cell, excluded for stats
p007-bdf1_055	Olfr1310	163.27	TRUE	chr2	112004574	112012708	0	0	0	1	unknown
p007-bdf1_056	Olfr796	133.08	TRUE	chr10	129605492	129612570	0	0	0	1	unknown	all allele is unknown, excluded for stats
p007-bdf1_056	Olfr813	66.54	TRUE	chr10	129855367	129858722	0	0	0	1	unknown
p007-bdf1_056	Olfr1391	46.47	TRUE	chr11	49322742	49329810	0	0	0	1	unknown
p007-bdf1_058	Olfr139	317.1	TRUE	chr11	74044033	74056551	0	0	0	1	unknown
p007-bdf1_058	Olfr1079	156.42	TRUE	chr2	86536949	86542480	0	0	0	1	unknown
p007-bdf1_058	Olfr948	130.16	TRUE	chr9	39315712	39326045	0	0	0	1	unknown
p007-bdf1_058	Olfr467	129.67	TRUE	chr7	107812263	107816336	0	0	0	1	unknown
p007-bdf1_058	Olfr1233	116.05	TRUE	chr2	89333208	89342398	33	0	1	1	DBA2
p007-bdf1_058	Olfr197	115.63	TRUE	chr16	59185219	59189928	0	101	2	1	B6
p007-bdf1_058	Olfr223	107.21	TRUE	chr11	59588497	59593289	0	0	0	1	unknown
p007-bdf1_058	Olfr446	79.1	TRUE	chr6	42921377	42931141	0	0	0	1	unknown
p007-bdf1_058	Olfr1464-ps1	71.23	TRUE	chr19	13282134	13283056	0	0	0	1	B6
p007-bdf1_058	Olfr860	67.55	TRUE	chr9	19845156	19849747	0	0	0	1	unknown
p007-bdf1_058	Olfr1105	54.84	TRUE	chr2	87031260	87036531	0	162	10	1	B6
p007-bdf1_058	Olfr11	47.29	TRUE	chr13	21636623	21642518	30	0	2	1	DBA2
p007-bdf1_058	Olfr267	20.78	TRUE	chr4	58782704	58787716	26	75	25	1	B6
p007-bdf1_058	Olfr937	20.69	TRUE	chr9	39058851	39064951	0	0	0	1	unknown
p007-bdf1_058	Olfr1494	18.89	TRUE	chr19	13739728	13750479	0	3	1	1	B6
p007-bdf1_059	Olfr1106	186.91	TRUE	chr2	87046811	87052273	169	1	3	1	DBA2
p007-bdf1_059	Olfr1496	170.45	TRUE	chr19	13777878	13782920	2	211	7	1	B6
p007-bdf1_059	Olfr1010	89.02	TRUE	chr2	85748352	85754526	0	190	14	1	B6
p007-bdf1_059	Olfr105-ps	44.13	TRUE	chr17	37379033	37386208	244	1	20	1	DBA2
p007-bdf1_064	Olfr726	61.95	TRUE	chr14	50083570	50090953	38	0	1	0	DBA2
p007-bdf1_064	Olfr1112	57.62	TRUE	chr2	87187798	87192767	0	50	1	1	B6
p007-bdf1_064	Olfr1262	52.27	TRUE	chr2	90000145	90008291	0	0	0	1	unknown
p007-bdf1_064	Olfr1509	37.79	TRUE	chr14	52442990	52452574	16	0	1	1	DBA2
p007-bdf1_064	Olfr180	26.59	TRUE	chr16	58914285	58929392	0	0	0	1	B6
p007-bdf1_065	Olfr536	325.82	TRUE	chr7	140500849	140507396	0	0	0	1	unknown
p007-bdf1_065	Olfr472	325.12	TRUE	chr7	107897902	107907762	0	0	0	1	unknown
p007-bdf1_065	Olfr1437	237.18	TRUE	chr19	12319207	12325101	0	0	0	1	B6
p007-bdf1_065	Olfr1038-ps	173.29	TRUE	chr2	86120223	86126356	386	1	6	1	DBA2
p007-bdf1_065	Olfr832	152.82	TRUE	chr9	18937122	18948940	0	0	0	1	unknown
p007-bdf1_065	Olfr936	127.14	TRUE	chr9	39046614	39047550	0	64	1	1	B6
p007-bdf1_065	Olfr1377	124.3	TRUE	chr11	50981967	50986593	0	0	0	1	unknown
p007-bdf1_065	Olfr493	122.22	TRUE	chr7	108346035	108346979	0	0	0	1	unknown
p007-bdf1_065	Olfr1012	120.38	TRUE	chr2	85757353	85762766	0	257	5	1	B6
p007-bdf1_065	Olfr222	105.14	TRUE	chr11	59570255	59576235	0	0	0	1	unknown
p007-bdf1_065	Olfr131	94.82	TRUE	chr17	38081624	38088693	0	60	1	1	B6
p007-bdf1_065	Olfr196	64.9	TRUE	chr16	59166647	59170454	186	1	19	1	DBA2
p007-bdf1_065	Olfr46	45.7	TRUE	chr7	140601269	140617678	0	0	0	1	unknown
p007-bdf1_065	Olfr463	21.39	TRUE	chr11	87892618	87897387	0	58	11	1	B6
p007-bdf1_065	Olfr520	15.01	TRUE	chr7	99730273	99736399	47	0	7	1	DBA2
p007-bdf1_066	Olfr473	77.99	TRUE	chr7	107930446	107935661	0	0	0	1	unknown	all allele is unknown, excluded for stats
p007-bdf1_066	Olfr1411	21.26	TRUE	chr1	92594411	92597753	0	0	0	1	unknown
p007-bdf1_066	Olfr538	19.84	TRUE	chr7	140567886	140575793	0	0	0	1	unknown
p007-bdf1_067	Olfr1176	468.56	TRUE	chr2	88336721	88342048	0	0	0	1	unknown	nuclear morphology is abnormal, excluded for stats
p007-bdf1_067	Olfr55	111.95	TRUE	chr17	33168447	33180753	0	0	0	1	DBA2
p007-bdf1_067	Olfr372	28.13	TRUE	chr8	72041218	72060630	1	113	18	1	B6
p007-bdf1_068	Olfr1046	214.2	TRUE	chr2	86214987	86219314	124	0	1	1	DBA2
p007-bdf1_068	Olfr370	32.44	TRUE	chr8	83535780	83545227	1	140	30	1	B6
p007-bdf1_068	Olfr536	21.75	TRUE	chr7	140500849	140507396	0	0	0	1	unknown
p007-bdf1_068	Olfr1389	17.16	TRUE	chr11	49423067	49432968	0	0	0	1	unknown
p007-bdf1_070	Olfr353	82.94	TRUE	chr2	36887293	36892936	0	0	0	1	unknown	all allele is unknown, excluded for stats
p007-bdf1_070	Olfr924	39.41	TRUE	chr9	38844449	38851495	0	0	0	1	unknown
p007-bdf1_071	Olfr1220	131.81	TRUE	chr2	89094188	89106835	173	0	4	1	DBA2
p007-bdf1_071	Olfr309	89	TRUE	chr7	86304474	86313708	0	0	0	1	B6
p007-bdf1_076	Olfr602-ps1	1858.69	TRUE	chr7	103367520	103372443	3587	11	4	1	DBA2
p007-bdf1_076	Olfr620	1711.73	TRUE	chr7	103604895	103612534	10	6938	10	1	B6
p007-bdf1_076	Olfr651	118.96	TRUE	chr7	104550133	104554422	1	216	12	1	B6	Olfr651 in a bad region, excluded for stats
p007-bdf1_079	Olfr536	134.63	TRUE	chr7	140500849	140507396	0	0	0	1	unknown
p007-bdf1_079	Olfr259	115.09	TRUE	chr2	87104578	87114567	1	293	14	1	B6
p007-bdf1_080	Olfr1295	136.86	TRUE	chr2	111561423	111569681	0	0	0	1	unknown
p007-bdf1_080	Olfr1301	35.13	TRUE	chr2	111751006	111758852	0	9	1	1	B6
p014-bc_003	Olfr24	1136.13	TRUE	chr9	18751507	18763996	5231	37	132	1	CAST
p014-bc_003	Olfr111	296.69	TRUE	chr17	37508030	37532449	0	237	2	1	B6	Olfr111 in a bad region
p014-bc_003	Olfr1480	166.46	TRUE	chr19	13527913	13531275	0	73	2	1	B6
p014-bc_003	Olfr672	111.87	TRUE	chr7	104995760	105002029	0	64	3	0	CAST
p014-bc_003	Olfr190	102.28	TRUE	chr16	59067140	59078005	0	47	1	1	B6
p014-bc_003	Olfr1354	91.51	TRUE	chr10	78913171	78920399	158	0	9	1	CAST
p014-bc_003	Olfr1133	91.17	TRUE	chr2	87645180	87647374	0	0	0	1	unknown
p014-bc_003	Olfr315	65.13	TRUE	chr11	58773188	58780251	0	32	1	1	B6
p014-bc_003	Olfr1347	58.28	TRUE	chr7	6486944	6499755	50	16	4	1	CAST
p014-bc_003	Olfr533	51.17	TRUE	chr7	140463370	140468128	126	5	16	0	CAST
p014-bc_003	Olfr726	41.05	TRUE	chr14	50083570	50090953	48	0	3	1	CAST
p014-bc_003	Olfr325	32.18	TRUE	chr11	58577730	58582365	18	0	1	1	CAST
p014-bc_003	Olfr1080	29.16	TRUE	chr2	86552675	86558235	0	0	0	1	unknown
p014-bc_004	Olfr849	141.36	TRUE	chr9	19440266	19446923	0	142	5	1	B6
p014-bc_004	Olfr1153	117.44	TRUE	chr2	87894962	87898310	0	0	0	1	unknown
p014-bc_004	Olfr111	96.03	TRUE	chr17	37508030	37532449	0	71	4	1	B6
p014-bc_004	Olfr1347	93.25	TRUE	chr7	6486944	6499755	0	81	2	1	B6
p014-bc_004	Olfr1427	86.86	TRUE	chr19	12098006	12103334	176	0	11	1	CAST
p014-bc_004	Olfr690	65.06	TRUE	chr7	105328225	105334104	0	54	3	1	B6
p014-bc_004	Olfr411	51.91	TRUE	chr11	74345129	74352650	0	0	0	1	unknown
p014-bc_005	Olfr485	550.51	TRUE	chr7	108158918	108159871	193	0	7	0	CAST
p014-bc_005	Olfr364-ps1	432.06	TRUE	chr2	37139322	37148585	1072	2	43	1	CAST
p014-bc_005	Olfr541	281.86	TRUE	chr7	140697267	140705606	307	20	18	0	CAST
p014-bc_005	Olfr839-ps1	131.39	TRUE	chr9	19168407	19177312	56	638	20	0	CAST
p014-bc_005	Olfr121	128.57	TRUE	chr17	37748855	37753169	0	0	0	1	unknown
p014-bc_011	Olfr53	695.16	TRUE	chr7	140646452	140653085	2	1307	23	0	CAST
p014-bc_011	Olfr303	462.12	TRUE	chr7	86391810	86397789	3	1388	21	1	B6
p014-bc_011	Olfr1507	217.5	TRUE	chr14	52488791	52495749	0	252	3	1	B6
p014-bc_011	Olfr1026	157.22	TRUE	chr2	85921558	85924623	150	0	3	1	CAST	Olfr1026 in a bad region
p014-bc_011	Olfr1031	95.4	TRUE	chr2	85990304	85993704	0	0	0	1	unknown
p014-bc_011	Olfr734	78.38	TRUE	chr14	50316506	50326761	0	0	0	1	unknown
p014-bc_011	Olfr16	54.58	TRUE	chr1	172950409	172958357	0	105	7	1	B6
p014-bc_022	Olfr672	206.55	TRUE	chr7	104995760	105002029	0	53	3	1	B6
p014-bc_022	Olfr1045	140.2	TRUE	chr2	86195910	86203009	397	0	24	1	CAST	Olfr1045 in a bad region
p014-bc_022	Olfr373	132.89	TRUE	chr8	72083177	72103084	0	255	13	1	B6
p014-bc_022	Olfr1507	61.02	TRUE	chr14	52488791	52495749	30	0	1	1	CAST
p014-bc_022	Olfr1348	54.78	TRUE	chr7	6499793	6508748	14	0	1	0	CAST
p014-bc_022	Olfr727	51.54	TRUE	chr14	50123186	50128746	0	24	1	1	B6
p014-bc_029	Olfr1050-ps1	695.5	TRUE	chr2	86267879	86268825	0	0	0	1	unknown
p014-bc_029	Olfr672	123.74	TRUE	chr7	104995760	105002029	0	113	3	1	B6
p014-bc_029	Olfr727	91.34	TRUE	chr14	50123186	50128746	66	0	1	1	CAST
p014-bc_029	Olfr1222	62.62	TRUE	chr2	89122885	89133054	0	0	0	1	unknown
p014-bc_034	Olfr727	388.05	TRUE	chr14	50123186	50128746	418	1	10	1	CAST
p014-bc_034	Olfr139	220.37	TRUE	chr11	74044033	74056551	313	0	7	1	CAST
p014-bc_034	Olfr1052	126.56	TRUE	chr2	86292455	86299233	0	91	1	1	B6
p014-bc_034	Olfr1026	111.24	TRUE	chr2	85921558	85924623	0	173	3	1	B6
p014-bc_034	Olfr1048	96.7	TRUE	chr2	86233951	86240289	0	0	0	1	unknown
p014-bc_034	Olfr943	85.79	TRUE	chr9	39166304	39192350	172	0	10	1	CAST
p014-bc_034	Olfr1079	79.64	TRUE	chr2	86536949	86542480	0	0	0	1	CAST	Olfr1079 in a bad region
p014-bc_034	Olfr969	75.19	TRUE	chr9	39790945	39796635	0	0	0	1	unknown
p014-bc_034	Olfr1113	70.89	TRUE	chr2	87208970	87214650	0	0	0	1	unknown
p014-bc_034	Olfr1134	68.82	TRUE	chr2	87655673	87658460	0	56	1	1	B6
p014-bc_034	Olfr1131	67.69	TRUE	chr2	87627104	87630203	55	0	1	1	CAST	Olfr1131 in a bad region
p014-bc_034	Olfr1241	52	TRUE	chr2	89481314	89487126	0	0	0	1	unknown
p014-bc_034	Olfr1507	43.18	TRUE	chr14	52488791	52495749	57	0	1	1	CAST
p014-bc_034	Olfr742	42.7	TRUE	chr14	50503600	50517145	55	0	4	1	CAST
p014-bc_034	Olfr341	35.5	TRUE	chr2	36473721	36482468	96	0	4	1	CAST
p014-bc_034	Olfr30	34.91	TRUE	chr11	58454105	58462270	0	0	0	1	unknown
p014-bc_034	Olfr156	34.16	TRUE	chr4	43820132	43823895	241	0	27	0	CAST
p014-bc_034	Olfr1256	25.75	TRUE	chr2	89825311	89841555	0	0	0	1	unknown
p014-bc_034	Olfr133	25.69	TRUE	chr17	38145281	38151269	5	0	1	1	CAST
p014-bc_034	Olfr696-ps1	19.92	TRUE	chr7	106728872	106729819	0	66	8	1	B6
p014-bdf1_046	Olfr212	79.28	TRUE	chr6	116506516	116517965	0	0	0	1	unknown
p014-bdf1_046	Olfr1213	19.67	TRUE	chr2	88972055	88980281	0	28	4	1	B6
p014-bdf1_051	Olfr192	64.6	TRUE	chr16	59097981	59101853	27	1	1	0	DBA2
p014-bdf1_051	Olfr1211	39.81	TRUE	chr2	88926876	88938111	1	47	5	1	B6
p014-bdf1_051	Olfr846	37.4	TRUE	chr9	19357065	19364005	0	0	0	1	unknown
p014-bdf1_054	Olfr543	644.51	TRUE	chr7	102476579	102481679	1388	4	12	1	DBA2
p014-bdf1_054	Olfr1015	158.16	TRUE	chr2	85782017	85787812	1	351	8	1	B6
p014-bdf1_055	Olfr465-ps1	36.06	TRUE	chr13	65138089	65146047	1	150	19	1	B6
p014-bdf1_055	Olfr213	22.66	TRUE	chr6	116538456	116544292	0	0	0	1	unknown
p014-bdf1_055	Olfr1140	19.5	TRUE	chr2	87743752	87747581	37	0	2	1	DBA2
p028-bdf1_004	Olfr582	888.59	TRUE	chr7	103038024	103044040	0	0	0	1	unknown
p028-bdf1_004	Olfr1340	727.46	TRUE	chr4	118720138	118729395	0	238	4	1	B6
p028-bdf1_033	Olfr1112	723.03	TRUE	chr2	87187798	87192767	0	115	1	1	B6
p028-bdf1_033	Olfr1293-ps	681.99	TRUE	chr2	111525203	111533279	0	0	0	1	unknown
p028-bdf1_038	Olfr1310	802.79	TRUE	chr2	112004574	112012708	34	0	1	1	DBA2
p028-bdf1_038	Olfr191	170.91	TRUE	chr16	59082829	59089822	0	106	5	1	B6
p028-bdf1_038	Olfr1416	64.99	TRUE	chr1	92475925	92485113	4	0	2	1	DBA2
p070-bdf1_005	Olfr1257	369.93	TRUE	chr2	89878437	89883026	0	0	0	1	unknown
p070-bdf1_005	Olfr467	260.68	TRUE	chr7	107812263	107816336	0	0	0	1	unknown
p070-bdf1_005	Olfr697	152.39	TRUE	chr7	106740834	106742443	0	0	0	1	unknown
p070-bdf1_005	Olfr478	126.8	TRUE	chr7	108029965	108033989	0	0	0	1	unknown
p070-bdf1_005	Olfr1052	122.93	TRUE	chr2	86292455	86299233	99	0	2	1	DBA2
p070-bdf1_005	Olfr373	122.21	TRUE	chr8	72083177	72103084	81	0	4	0	DBA2
p070-bdf1_005	Olfr703	75.1	TRUE	chr7	106843360	106846207	53	2	5	1	DBA2
p070-bdf1_005	Olfr19	73.94	TRUE	chr16	16672228	16676405	0	0	0	1	unknown
p070-bdf1_009	Olfr1507	314.6	TRUE	chr14	52488791	52495749	0	338	11	1	B6
p070-bdf1_009	Olfr1065	168.22	TRUE	chr2	86443958	86450591	0	178	4	1	B6
p119-bc_016	Olfr1262	214.99	TRUE	chr2	90000145	90008291	0	0	0	1	unknown
p119-bc_016	Olfr1428	144.42	TRUE	chr19	12107716	12115897	116	2	14	1	CAST
p119-bc_016	Olfr969	97.92	TRUE	chr9	39790945	39796635	0	0	0	1	unknown
p119-bc_016	Olfr736	92.08	TRUE	chr14	50381163	50394192	51	0	6	1	CAST
p119-bc_016	Olfr345	62.32	TRUE	chr2	36640041	36640976	0	33	7	1	B6
p119-bc_016	Olfr727	55.57	TRUE	chr14	50123186	50128746	16	0	1	1	CAST
Stage 2 OSNs
Cell	name	FPKM	status	contig	start	stop	aCount	bCount	n_variants	gw_phased	homolog	note
p003-bdf1_030	Olfr1364	3625.4	TRUE	chr13	21571813	21581759	4	4734	2	1	B6	second OR allele is unknown, excluded for stats
p003-bdf1_030	Olfr1348	297.97	TRUE	chr7	6499793	6508748	0	0	0	1	unknown
p007-bc_002	Olfr972	12002	TRUE	chr9	39866422	39874651	26291	54	10	1	CAST
p007-bc_002	Olfr470	62.67	TRUE	chr7	107842905	107847490	1	144	11	1	B6
p007-bc_002	Olfr170	51.68	TRUE	chr16	19605696	19611882	0	0	0	1	unknown
p007-bc_002	Olfr448	47.55	TRUE	chr6	42890441	42899085	0	221	30	1	B6
p007-bc_002	Olfr944	44.72	TRUE	chr9	39201920	39218421	92	0	8	1	CAST
p007-bc_002	Olfr559	43.05	TRUE	chr7	102723207	102727491	0	154	18	1	B6
p007-bc_002	Olfr44	37.08	TRUE	chr9	39481786	39493995	68	0	2	1	CAST
p007-bc_002	Olfr430	25.7	TRUE	chr1	174066605	174072273	0	0	0	1	unknown
p007-bc_002	Olfr875	20.73	TRUE	chr9	37771857	37774459	48	0	5	1	CAST
p007-bc_003	Olfr527	1712.7	TRUE	chr7	140334017	140338551	13347	13	45	1	CAST
p007-bc_003	Olfr1511	106.48	TRUE	chr14	52389794	52397379	233	0	10	1	CAST
p007-bc_003	Olfr543	88.1	TRUE	chr7	102476579	102481679	287	0	14	1	CAST
p007-bc_003	Olfr1532-ps1	66.37	TRUE	chr7	106908001	106916265	0	109	6	1	B6
p007-bc_003	Olfr1451	14.08	TRUE	chr19	12995014	13000417	0	10	1	1	B6
p007-bc_010	Olfr1184	4499.05	TRUE	chr2	88483598	88489284	0	0	0	1	unknown	The dominant oR allele is unknown, excluded for stats
p007-bc_010	Olfr1419	80.8	TRUE	chr19	11868613	11875106	184	0	5	1	CAST
p007-bc_010	Olfr323	12.19	TRUE	chr11	58624159	58630501	44	0	20	1	CAST
p007-bc_017	Olfr1250	9301.99	TRUE	chr2	89653773	89661467	1915	1	1	1	CAST
p007-bc_017	Olfr215	127.71	TRUE	chr6	116580084	116584195	1354	1	18	1	CAST
p007-bc_017	Olfr813	101.87	TRUE	chr10	129855367	129858722	56	0	3	1	CAST
p007-bc_017	Olfr1437	83.26	TRUE	chr19	12319207	12325101	95	1	3	1	CAST
p007-bc_017	Olfr640	73.55	TRUE	chr7	104018686	104025573	0	151	12	1	B6
p007-bc_017	Olfr692	40.69	TRUE	chr7	105368230	105369355	54	0	2	0	CAST
p007-bdf1_048	Olfr190	3825.51	TRUE	chr16	59067140	59078005	6	8117	25	1	B6
p007-bdf1_048	Olfr291	130.86	TRUE	chr7	84853553	84859612	0	6	2	1	B6
p007-bdf1_048	Olfr31	61.17	TRUE	chr14	14322828	14331791	0	116	13	1	B6
p007-bdf1_048	Olfr974	33.36	TRUE	chr9	39937501	39945170	0	0	0	1	unknown
p007-bdf1_052	Olfr669	16603	TRUE	chr7	104934240	104940477	0	0	0	1	unknown	The dominant oR allele is unknown, excluded for stats
p007-bdf1_052	Olfr116	667.67	TRUE	chr17	37620577	37627199	163	0	1	1	DBA2
p007-bdf1_054	Olfr536	3669.75	TRUE	chr7	140500849	140507396	0	0	0	1	unknown	The dominant oR allele is unknown, excluded for stats
p007-bdf1_054	Olfr1208	386.98	TRUE	chr2	88895575	88902311	361	0	9	1	DBA2
p007-bdf1_054	Olfr1079	93.36	TRUE	chr2	86536949	86542480	0	0	0	1	unknown
p007-bdf1_054	Olfr531	66.32	TRUE	chr7	140399045	140402918	0	0	0	1	unknown
p007-bdf1_054	Olfr945	51.3	TRUE	chr9	39256869	39276818	0	0	0	1	B6
p007-bdf1_054	Olfr1310	44.91	TRUE	chr2	112004574	112012708	0	0	0	1	unknown
p007-bdf1_069	Olfr330	11721.6	TRUE	chr11	58527186	58534836	0	102	9	1	B6
p007-bdf1_069	Olfr131	238.44	TRUE	chr17	38081624	38088693	104	0	1	1	DBA2
p007-bdf1_069	Olfr812	90.39	TRUE	chr10	129841418	129846094	0	0	0	1	unknown
p007-bdf1_076	Olfr620	1711.73	TRUE	chr7	103604895	103612534	10	6938	10	1	B6
p007-bdf1_076	Olfr651	118.96	TRUE	chr7	104550133	104554422	1	216	12	1	B6
p014-bc_001	Olfr329	8265.3	TRUE	chr11	58539801	58546422	14	14186	23	1	B6
p014-bc_001	Olfr1180	81.56	TRUE	chr2	88410649	88419151	0	0	0	1	unknown
p014-bc_001	Olfr1347	80.5	TRUE	chr7	6486944	6499755	99	0	2	0	B6
p014-bc_001	Olfr1428	74.8	TRUE	chr19	12107716	12115897	0	163	14	1	B6
p014-bc_001	Olfr6	54.91	TRUE	chr7	106953251	106963937	0	102	9	1	B6
p014-bc_001	Olfr1044	53.71	TRUE	chr2	86168589	86177820	0	36	2	1	B6
p014-bc_001	Olfr15	43.26	TRUE	chr16	3830878	3844747	0	97	9	1	B6
p014-bc_001	Olfr1565	40.46	TRUE	chr2	90322200	90326360	0	0	0	1	unknown
p014-bc_001	Olfr48	32.68	TRUE	chr2	89841793	89848205	0	0	0	1	unknown
p014-bc_001	Olfr872	24.74	TRUE	chr9	20237119	20261643	0	37	5	1	B6
p014-bc_001	Olfr672	10.91	TRUE	chr7	104995760	105002029	9	0	3	1	CAST
p014-bc_002	Olfr27	6450.74	TRUE	chr9	39128131	39145072	10	7094	21	1	B6	excluded due to weak OR interaction
p014-bc_002	Olfr1014	186.1	TRUE	chr2	85772713	85778974	0	99	4	1	B6
p014-bc_002	Olfr816	139.95	TRUE	chr10	129909163	129915597	0	116	8	1	B6
p014-bc_002	Olfr417	133.24	TRUE	chr1	174365122	174374472	202	0	17	1	CAST
p014-bc_002	Olfr198	113.56	TRUE	chr16	59200352	59203533	70	0	2	0	B6
p014-bc_002	Olfr127	23.86	TRUE	chr17	37900437	37906795	0	7	2	1	B6
p014-bc_010	Olfr1509	4540.24	TRUE	chr14	52442990	52452574	3	3365	18	1	B6
p014-bc_010	Olfr1348	158.9	TRUE	chr7	6499793	6508748	57	0	3	1	CAST
p014-bc_024	Olfr1404	4573.07	TRUE	chr1	173212392	173218583	35796	21	26	1	CAST
p014-bc_024	Olfr1321	272.19	TRUE	chrX	49723577	49735059	1	321	6	1	B6
p014-bc_024	Olfr371	179.25	TRUE	chr8	85225988	85231509	0	235	4	1	B6
p014-bc_024	Olfr1501	120.09	TRUE	chr19	13835033	13850692	1	58	4	0	CAST
p014-bc_024	Olfr195	110.58	TRUE	chr16	59147046	59150777	1	96	3	0	B6
p014-bc_024	Olfr805	77.79	TRUE	chr10	129721221	129729375	0	245	11	1	B6
p014-bc_024	Olfr198	59.92	TRUE	chr16	59200352	59203533	54	0	2	0	B6
p014-bc_024	Olfr1508	33.09	TRUE	chr14	52458829	52467495	0	182	10	1	B6
p014-bc_025	Olfr55	2040.76	TRUE	chr17	33168447	33180753	26	0	1	1	CAST
p014-bc_025	Olfr1348	195.01	TRUE	chr7	6499793	6508748	82	97	2	0	CAST
p014-bc_025	Olfr727	190.26	TRUE	chr14	50123186	50128746	103	0	1	1	CAST
p014-bc_025	Olfr1321	156.13	TRUE	chrX	49723577	49735059	0	140	3	1	B6
p014-bc_025	Olfr384	128.16	TRUE	chr11	73598594	73605092	92	0	2	1	CAST
p014-bc_025	Olfr1026	126.24	TRUE	chr2	85921558	85924623	0	126	3	1	B6
p014-bc_025	Olfr704	71.79	TRUE	chr7	106863185	106870921	104	0	10	0	B6
p014-bc_025	Olfr1087	70.66	TRUE	chr2	86687235	86698395	0	0	0	1	unknown
p014-bc_025	Olfr1200	63.74	TRUE	chr2	88763511	88770488	0	0	0	1	unknown
p014-bc_025	Olfr131	44.31	TRUE	chr17	38081624	38088693	0	0	0	1	unknown
p014-bc_025	Olfr705	28.7	TRUE	chr7	106871870	106876891	0	65	11	1	B6
p014-bc_027	Olfr492	1479.18	TRUE	chr7	108322730	108323674	5	4178	7	1	B6
p014-bc_027	Olfr727	439.59	TRUE	chr14	50123186	50128746	385	0	1	1	CAST
p014-bc_027	Olfr1026	185.31	TRUE	chr2	85921558	85924623	0	265	3	1	B6
p014-bc_027	Olfr292	37.79	TRUE	chr7	86688330	86697507	270	0	9	1	CAST
p014-bc_028	Olfr485	1634.03	TRUE	chr7	108158918	108159871	1078	0	7	0	CAST
p014-bc_028	Olfr165	389.8	TRUE	chr16	19406244	19423134	1219	1	8	1	CAST
p014-bc_028	Olfr205	275.49	TRUE	chr16	59328005	59331138	0	292	3	1	B6
p014-bc_028	Olfr727	110.98	TRUE	chr14	50123186	50128746	54	0	2	1	CAST	Olfr727 in a bad region
p014-bc_028	Olfr133	100.41	TRUE	chr17	38145281	38151269	31	0	1	1	CAST	Olfr133 in a bad region
p014-bc_028	Olfr750	71.13	TRUE	chr14	51066301	51074435	150	0	4	1	CAST
p014-bc_028	Olfr521	64.41	TRUE	chr7	99763507	99769321	1	212	14	1	B6
p014-bc_028	Olfr1196	19.54	TRUE	chr2	88697303	88704597	0	0	0	1	unknown
p014-bc_031	Olfr1271	5875.22	TRUE	chr2	90260546	90271032	0	0	0	1	unknown	The dominant oR allele is unknown, excluded for stats
p014-bc_031	Olfr263	138.66	TRUE	chr13	21129639	21136296	0	248	8	0	CAST
p014-bc_031	Olfr1211	49.09	TRUE	chr2	88926876	88938111	0	0	0	1	unknown
p014-bc_031	Olfr727	35.25	TRUE	chr14	50123186	50128746	0	0	0	1	unknown
p014-bc_031	Olfr591	20.83	TRUE	chr7	103167074	103178340	55	0	4	1	CAST
p014-bdf1_052	Olfr1042	1995.2	TRUE	chr2	86156743	86161838	1	2347	1	0	DBA2
p014-bdf1_052	Olfr1347	93.04	TRUE	chr7	6486944	6499755	0	0	0	1	unknown
p014-bdf1_052	Olfr1025-ps1	88.34	TRUE	chr2	85915193	85921381	6	0	1	1	DBA2
p014-bdf1_052	Olfr99	76.4	TRUE	chr17	37279043	37283460	158	0	8	1	DBA2
p014-bdf1_052	Olfr987	55.61	TRUE	chr2	85330779	85339315	0	0	0	1	unknown
p014-bdf1_052	Olfr798	50.52	TRUE	chr10	129622615	129627934	0	0	0	1	unknown
p014-bdf1_052	Olfr464	21.07	TRUE	chr11	87913268	87920967	0	56	9	1	B6
p028-bdf1_013	Olfr804	2539.91	TRUE	chr10	129703210	129710018	0	0	0	1	unknown	The dominant oR allele is unknown, excluded for stats
p028-bdf1_013	Olfr1229	26.97	TRUE	chr2	89280476	89288014	0	0	0	1	unknown
p028-bdf1_013	Olfr1395	17.11	TRUE	chr11	49142274	49150453	0	0	0	1	unknown
p028-bdf1_032	Olfr190	2171.04	TRUE	chr16	59067140	59078005	11430	89	29	1	DBA2
p028-bdf1_032	Olfr224	51.17	TRUE	chr11	58565856	58570553	0	38	5	1	B6
p028-bdf1_039	Olfr790	1860.45	TRUE	chr10	129498492	129503342	0	0	0	1	unknown	The dominant oR allele is unknown, excluded for stats
p028-bdf1_039	Olfr1446	72.08	TRUE	chr19	12888266	12893524	0	0	0	1	unknown
p028-bdf1_053	Olfr1174	11720.1	TRUE	chr2	88310284	88315135	0	0	0	1	DBA2
p028-bdf1_053	Olfr330	183.58	TRUE	chr11	58527186	58534836	0	0	0	1	unknown
p028-bdf1_053	Olfr195	109.29	TRUE	chr16	59147046	59150777	0	0	0	1	DBA2
p028-bdf1_056	Olfr63	6010.31	TRUE	chr17	33264676	33275644	1	2658	3	1	B6
p028-bdf1_056	Olfr131	145.98	TRUE	chr17	38081624	38088693	0	59	1	1	B6
p028-bdf1_056	Olfr186	120.02	TRUE	chr16	59025797	59030291	0	137	6	1	B6
p028-bdf1_056	Olfr572	118.31	TRUE	chr7	102924409	102928608	0	142	4	0	B6
p028-bdf1_056	Olfr1350	116.14	TRUE	chr7	6564841	6571401	0	0	0	1	unknown
p028-bdf1_056	Olfr808	54.14	TRUE	chr10	129765482	129771713	0	0	0	1	unknown
p028-bdf1_057	Olfr138	5482.65	TRUE	chr17	38261035	38276410	0	0	0	1	unknown	The dominant oR allele is unknown, excluded for stats
p028-bdf1_057	Olfr727	118.53	TRUE	chr14	50123186	50128746	2	67	1	0	B6
p028-bdf1_057	Olfr533	70.89	TRUE	chr7	140463370	140468128	0	0	0	1	unknown
p028-bdf1_057	Olfr1302	43.58	TRUE	chr2	111777429	111782700	77	0	6	1	DBA2
p028-bdf1_065	Olfr450	10042	TRUE	chr6	42811939	42819081	0	0	0	1	unknown	The dominant oR allele is unknown, excluded for stats
p028-bdf1_065	Olfr728	112.43	TRUE	chr14	50133758	50142680	147	0	9	1	DBA2
p028-bdf1_067	Olfr988	4013.63	TRUE	chr2	85352428	85363227	0	80	1	1	B6
p028-bdf1_067	Olfr1383	259.57	TRUE	chr11	49519648	49527199	0	0	0	1	unknown
p028-bdf1_067	Olfr727	177.64	TRUE	chr14	50123186	50128746	0	86	1	1	B6
p028-bdf1_067	Olfr811	52.23	TRUE	chr10	129800615	129804396	0	0	0	1	unknown
p028-bdf1_069	Olfr555	1448.55	TRUE	chr7	102658823	102659770	642	0	1	1	DBA2
p028-bdf1_069	Olfr263	44.12	TRUE	chr13	21129639	21136296	0	37	7	1	B6
p028-bdf1_070	Olfr1314	5040.14	TRUE	chr2	112089786	112096781	4385	4	5	1	DBA2
p028-bdf1_070	Olfr131	136.92	TRUE	chr17	38081624	38088693	0	120	2	1	B6
p028-bdf1_070	Olfr1348	31.14	TRUE	chr7	6499793	6508748	0	0	0	1	unknown
p060-bdf1_001	Olfr726	7643.68	TRUE	chr14	50083570	50090953	4329	6	1	0	DBA2	second OR allele is unknown, excluded for stats
p060-bdf1_001	Olfr1228	1566.31	TRUE	chr2	89247964	89254062	0	0	0	1	unknown
p060-bdf1_004	Olfr706	8049.46	TRUE	chr7	106882589	106888162	4469	7	15	1	DBA2
p060-bdf1_004	Olfr195	164.44	TRUE	chr16	59147046	59150777	0	0	0	1	DBA2
p060-bdf1_012	Olfr270	3741.29	TRUE	chr4	52964547	52972474	36	14097	23	1	B6	second OR allele is unknown, excluded for stats
p060-bdf1_012	Olfr1347	787.99	TRUE	chr7	6486944	6499755	0	0	0	1	unknown
p060-bdf1_029	Olfr1123	23198.5	TRUE	chr2	87416635	87423211	75	27715	29	1	B6
p060-bdf1_029	Olfr180	476.54	TRUE	chr16	58914285	58929392	37	0	2	0	DBA2
p070-bdf1_007	Olfr177	10860.1	TRUE	chr16	58870955	58874768	7	6755	12	1	B6
p070-bdf1_007	Olfr730	448.97	TRUE	chr14	50183296	50188198	0	915	12	1	B6
p070-bdf1_012	Olfr872	3966.28	TRUE	chr9	20237119	20261643	0	0	0	1	unknown	The dominant oR allele is unknown, excluded for stats
p070-bdf1_012	Olfr881	135.16	TRUE	chr9	37991825	37996408	0	58	1	1	B6
p070-bdf1_012	Olfr96	74.17	TRUE	chr17	37220146	37226673	0	17	1	1	B6
p070-bdf1_012	Olfr1509	45.94	TRUE	chr14	52442990	52452574	8	0	1	1	DBA2
p070-bdf1_012	Olfr1200	39.59	TRUE	chr2	88763511	88770488	0	86	4	1	B6
p070-bdf1_014	Olfr1080	13032.4	TRUE	chr2	86552675	86558235	0	0	0	1	B6
p070-bdf1_014	Olfr640	503.09	TRUE	chr7	104018686	104025573	105	0	1	1	DBA2
p070-bdf1_014	Olfr1348	257.29	TRUE	chr7	6499793	6508748	0	0	0	1	unknown
p070-bdf1_014	Olfr1079	108.48	TRUE	chr2	86536949	86542480	0	0	0	1	unknown
p070-bdf1_014	Olfr1116	93.09	TRUE	chr2	87267534	87278262	0	0	0	1	unknown
p070-bdf1_014	Olfr728	83.97	TRUE	chr14	50133758	50142680	293	0	16	1	DBA2
p070-bdf1_014	Olfr291	47.65	TRUE	chr7	84853553	84859612	46	0	3	1	DBA2
p070-bdf1_014	Olfr71	45.54	TRUE	chr4	43704562	43710255	0	0	0	1	unknown
p070-bdf1_015	Olfr1446	5594.74	TRUE	chr19	12888266	12893524	0	101	1	1	B6	second OR allele is unknown, excluded for stats
p070-bdf1_015	Olfr472	187.5	TRUE	chr7	107897902	107907762	0	0	0	1	unknown
p111-bc_005	Olfr808	16758.4	TRUE	chr10	129765482	129771713	6912	3	2	0	CAST	excluded due to weak OR interaction
p111-bc_005	Olfr809	510.21	TRUE	chr10	129774638	129778937	1352	1	9	0	CAST
p119-bc_021	Olfr166	3325.45	TRUE	chr16	19483694	19489882	60	12141	46	0	CAST
p119-bc_021	Olfr309	98.7	TRUE	chr7	86304474	86313708	0	24	1	1	B6
p119-bc_021	Olfr390	80.52	TRUE	chr11	73782964	73790446	4	52	6	0	CAST
p119-bc_022	Olfr739	3916.59	TRUE	chr14	50418626	50427888	12	4848	6	0	CAST	excluded due to weak OR interaction
p119-bc_022	Olfr222	84.6	TRUE	chr11	59570255	59576235	282	0	39	1	CAST
p119-bc_022	Olfr1386	77.39	TRUE	chr11	49465046	49471715	115	0	5	1	CAST
p119-bc_022	Olfr1388	44.61	TRUE	chr11	49436624	49446103	57	0	5	1	CAST
Satge 3 OSNs
Cell	name	FPKM	status	contig	start	stop	aCount	bCount	n_variants	gw_phased	homolog	note
p003-bdf1_016	Olfr1495	1434.68	TRUE	chr19	13764606	13770248	0	70	1	1	B6
p003-bdf1_035	Olfr127	4797.85	TRUE	chr17	37900437	37906795	1501	0	2	1	DBA2
p003-bdf1_036	Olfr1462	5896.16	TRUE	chr19	13185734	13193775	7988	0	3	1	DBA2	nuclear morphology is abnormal, excluded for stats
p003-bdf1_039	Olfr17	7084.93	TRUE	chr7	107093220	107099808	17	16875	11	1	B6
p007-bdf1_004	Olfr1395	20750.8	TRUE	chr11	49142274	49150453	0	0	0	1	unknown	allele is unknown, excluded for stats
p007-bdf1_006	Olfr120	12321.1	TRUE	chr17	37721808	37727220	16	9713	7	0	B6
p007-bdf1_008	Olfr1394	11023.5	TRUE	chr11	49154377	49162854	0	0	0	1	unknown	allele is unknown, excluded for stats
p007-bdf1_009	Olfr449	23782.8	TRUE	chr6	42834384	42839516	0	0	0	1	unknown	allele is unknown, excluded for stats
p007-bdf1_061	Olfr480	2351.4	TRUE	chr7	108064878	108067346	0	0	0	1	unknown	allele is unknown, excluded for stats
p014-bc_008	Olfr549	33574.3	TRUE	chr7	102549870	102555842	139	75144	39	1	B6
p014-bdf1_029	Olfr310	5316.45	TRUE	chr7	86268487	86277172	2610	22	9	1	DBA2
p028-bdf1_001	Olfr1348	4621.34	TRUE	chr7	6499793	6508748	0	0	0	1	unknown	allele is unknown, excluded for stats
p028-bdf1_008	Olfr525	1818.56	TRUE	chr7	140320858	140327625	0	0	0	1	unknown	allele is unknown, excluded for stats
p028-bdf1_012	Olfr145	1535.89	TRUE	chr9	37896724	37903519	17	2240	3	0	DBA2
p028-bdf1_028	Olfr805	30817.3	TRUE	chr10	129721221	129729375	0	0	0	1	unknown	allele is unknown, excluded for stats
p028-bdf1_030	Olfr168	6637.58	TRUE	chr16	19529274	19535555	0	0	0	1	unknown	allele is unknown, excluded for stats
p028-bdf1_034	Olfr645	1911.35	TRUE	chr7	104081789	104085465	0	0	0	1	unknown	allele is unknown, excluded for stats
p028-bdf1_037	Olfr1029	4217.66	TRUE	chr2	85973895	85978913	2569	3	6	1	DBA2	OR interaction is too weak, excluded for stats
p028-bdf1_040	Olfr813	16452.2	TRUE	chr10	129855367	129858722	0	0	0	1	unknown	allele is unknown, excluded for stats
p028-bdf1_041	Olfr160	4871.82	TRUE	chr9	37708964	37716250	708	3	19	1	DBA2	OR interaction is too weak, excluded for stats
p028-bdf1_044	Olfr1501	8876.68	TRUE	chr19	13835033	13850692	1504	1	1	1	DBA2
p028-bdf1_047	Olfr679	9692.07	TRUE	chr7	105081205	105090642	0	0	0	1	unknown	allele is unknown, excluded for stats
p028-bdf1_050	Olfr482	6233.99	TRUE	chr7	108092999	108097586	0	0	0	1	unknown	allele is unknown, excluded for stats
p028-bdf1_051	Olfr1381	1382.51	TRUE	chr11	49543449	49556127	0	0	0	1	unknown	allele is unknown, excluded for stats
p028-bdf1_055	Olfr770	12010.8	TRUE	chr10	129132578	129138998	0	0	0	1	unknown	allele is unknown, excluded for stats
p028-bdf1_059	Olfr122	17782	TRUE	chr17	37768607	37773749	12680	9	3	0	DBA2
p028-bdf1_065	Olfr450	10042	TRUE	chr6	42811939	42819081	0	0	0	1	unknown	allele is unknown, excluded for stats
p060-bdf1_005	Olfr1126	11890	TRUE	chr2	87453962	87458911	10550	6	3	0	B6
p060-bdf1_006	Olfr117	1438.22	TRUE	chr17	37657600	37663782	772	0	3	1	DBA2
p060-bdf1_013	Olfr912	3256.79	TRUE	chr9	38580178	38586876	4	4725	4	1	B6
p060-bdf1_015	Olfr133	2082.67	TRUE	chr17	38145281	38151269	0	7	1	1	B6	OR interaction is too weak, excluded for stats
p060-bdf1_020	Olfr1233	18066	TRUE	chr2	89333208	89342398	4	7410	4	1	B6
p060-bdf1_028	Olfr675	6022.36	TRUE	chr7	105021370	105028460	0	0	0	1	unknown	allele is unknown, excluded for stats
p070-bdf1_001	Olfr1195	1438.36	TRUE	chr2	88681455	88689187	1	5101	11	1	B6
p070-bdf1_002	Olfr279	5560.52	TRUE	chr15	98492402	98502637	0	0	0	1	unknown	allele is unknown, excluded for stats
p070-bdf1_003	Olfr1205	11846.4	TRUE	chr2	88829737	88837104	24	11944	12	1	B6
p070-bdf1_004	Olfr1507	17535.7	TRUE	chr14	52488791	52495749	60	23891	29	1	B6
p070-bdf1_004	Olfr322	91.52	TRUE	chr11	58658782	58669528	0	175	13	1	B6
p070-bdf1_008	Olfr591	9860.25	TRUE	chr7	103167074	103178340	2602	3	1	1	DBA2	OR interaction is too weak, excluded for stats
p070-bdf1_011	Olfr536	10159.2	TRUE	chr7	140500849	140507396	0	0	0	1	unknown	allele is unknown, excluded for stats
p070-bdf1_013	Olfr466	11421.8	TRUE	chr13	65150240	65156152	19818	38	24	1	DBA2
p119-bc_009	Olfr1441	8441.83	TRUE	chr19	12417433	12423569	8697	19	32	1	CAST	nuclear morphology is abnormal, excluded for stats
p119-bc_028	Olfr180	47978.2	TRUE	chr16	58914285	58929392	4645	7	8	0	CAST	OR interaction is too weak, excluded for stats
